# Supplementary material for: A maximum-likelihood method to estimate haplotype frequencies and prevalence alongside multiplicity of infection from SNP data
Source: Front Epidemiol. 2022 Sep 23;2:943625. doi: 10.3389/fepid.2022.943625 (PMC10911023; doi:10.3389/fepid.2022.943625)
Supplement: Supplementary file 3 [file Table_2.XLSX]

## Sheet: Sheet1
Observations	Number of occurence
N51/C59/S108/I164 -- S436/A437/K540/A581/A613	1
N51/C59/S108/164L -- S436/A437/K540/A581/A613	1
N51/C59/S108/I164 -- 436A/A437/K540/A581/A613	1
N51/C59/S108/I164 -- 436A/A437/540E/A581/A613	2
N51/C59/S108/I164 -- S436/A437/540E/581G/A613	1
N51/C59/S108/164L -- S436/A437/540E/581G/A613	2
N51/C59/S108/I164L -- S436/A437/540E/581G/A613	1
N51/C59/S108/164L -- 436A/A437/540E/581G/A613	2
N51/C59/S108/I164 -- S436/A437/540E/A581/613T	1
N51/C59/S108/I164 -- S436/A437/540E/581G/613T	3
51I/C59/S108/I164 -- S436/A437/540E/581G/613T	1
N51/C59/S108/164L -- S436/A437/540E/581G/613T	60
N51/C59/S108/I164L -- S436/A437/540E/581G/613T	1
N51/C59/S108/I164 -- 436A/A437/540E/581G/613T	26
N51/C59/S108/164L -- 436A/A437/540E/581G/613T	17
N51/C59/S108/I164L -- 436A/A437/540E/581G/613T	2
N51/C59/S108/I164 -- S436A/A437/540E/581G/613T	4
N51/C59/S108/164L -- S436A/A437/540E/581G/613T	5
N51/C59/S108/I164L -- S436A/A437/540E/581G/613T	19
N51I/C59/S108/I164L -- S436A/A437/540E/581G/613T	2
N51/C59/S108/164L -- S436/A437/K540E/581G/613T	4
N51/C59/S108/I164 -- 436A/A437/K540E/581G/613T	1
N51/C59/S108/I164L -- S436A/A437/K540E/581G/613T	1
N51/C59/S108/I164L -- 436A/A437/K540E/A581G/613T	1
N51/C59/S108/164L -- 436A/A437/K540/A581/A613T	1
N51/C59/S108/164L -- S436/A437/540E/581G/A613T	1
N51/C59/S108/I164L -- S436A/A437/540E/581G/A613T	2
N51/C59/S108/164L -- S436/A437/K540E/A581G/A613T	1
N51/C59/S108/I164L -- S436A/A437/K540E/A581G/A613T	1
