# Supplementary material for: A maximum-likelihood method to estimate haplotype frequencies and prevalence alongside multiplicity of infection from SNP data
Source: Front Epidemiol. 2022 Sep 23;2:943625. doi: 10.3389/fepid.2022.943625 (PMC10911023; doi:10.3389/fepid.2022.943625)
Supplement: Supplementary file 6 [file Data_Sheet_3.zip]

Archive with 6 entries (5 files):
- scripts/
- __MACOSX/._scripts
- scripts/SNPModel.R
- __MACOSX/scripts/._SNPModel.R
- scripts/SNP_MLE.R
- __MACOSX/scripts/._SNP_MLE.R
