# Supplementary material for: A maximum-likelihood method to estimate haplotype frequencies and prevalence alongside multiplicity of infection from SNP data
Source: Front Epidemiol. 2022 Sep 23;2:943625. doi: 10.3389/fepid.2022.943625 (PMC10911023; doi:10.3389/fepid.2022.943625)
Supplement: Supplementary file 6 [file Data_Sheet_3.zip › scripts/SNPModel.R]

# Title        : MLE method for SNPs data
# Objective    : Contains implementation of the model (EM-algorithm) and supporting functions
# Created by   : Christian Tsoungui Obama, Kristan. A. Schneider
# Created on   : 26.04.22
# Last modified: 09.07.22

#################################
# Function varsets(n,l) outputs all possible vectors of length n with entries 0,.., l-1
# in an l^n x n matrix
#################################
varsets <- function(l,n) {
  # l = 2^2-1 (case of biallelic loci) # n = number of heterozygote loci
  B <- array(0,c(l^n,n))
  B[1:l,1] <- 0:(l-1)
  lkmo <- l
  if(n>1){
    for(k in 2:n){
      lk <- lkmo*l
      pick1 <- (lkmo+1):lk
      B[pick1,] <- B[rep(1:lkmo,l-1),]
      B[pick1,k] <- rep(1:(l-1),each=lkmo)
      lkmo <- lk
    }
  }
  B
}

#################################
# Function hapl(n) takes as input the number of loci and outputs a 2^n x n matrix of all possible 
# haplotypes in binary representation
#################################
hapl <- function(n){
  H <- array(0,c(2^n,n))
  H[1:2,1] <- c(0,1)
  for(k in 2:n){
    H[(2^(k-1)+1):2^k,1:(k-1)] <- H[1:2^(k-1),1:(k-1)]
    H[(2^(k-1)+1):2^k,k] <- 1
  }
  H <- H[,n:1]
  H
}

#################################
# Function cpoiss(lambda,n) outputs n randomly drawn integer froma condidtional Poisson distribution 
# with parameter lambda
#################################
cpoiss <- function(lambda,n){
  m <- 100 # to accelerate computation it is assumed that m<100 is generically drawn
  out <- c()
  x <- runif(n,min=0,max=1)
  p0 <- ppois(0,lambda)
  nc <- 1/(1-exp(-lambda))
  pvec <- (ppois(1:m,lambda)-p0)*nc
  pvec <- c(pvec,1) 
  for (i in 1:n){
    k <- 1
    while(x[i] > pvec[k]){
      k <- k+1
    }
    if(k >= m){ # if a m>=100 is drawn this is executed
      k <- k+1
      a <- dpois(k,lambda)*nc
      b <- pvec[m]+a
      while(x[i]>b){
        k <- k+1
        a <- a*lambda/k
        b <- b+a
      }
    }
    out <- c(out, k) 
  }
  out
}

#################################
# The function obs(M) gives a representation for an infection with haplotypes given by the matrix M. 
# The input M is  k x n matrix with entries 0 and 1, where each row  is a haplotype corresponding to 
# a 0-1 vector. Obs returns the corresponding vector representation of the observ
#################################
obs <- function(M){
  n <- ncol(as.matrix(M)) #number of loci
  if(n==1){
    M <- t(M)
    n <- ncol(M)
  }
  out <- array(0,n)
  for(k in 1:n){
    out[k] <- sum(unique(M[,k])+1)
  }
  out
}

#################################
# Function datasetgen(P,lambda,N,n) is used to simulate data. It generates N observations assuming n biallelic loci with haplotype distribution P 
# wich must be a vector of length 2n a N x n matrix of observations sampled using the multinomial and Poisson distribution 
# of parameters (m, P) and lambda respectively. m is the MOI for the corresponding sample.
#################################
datasetgen <- function(P,lambda,N,n){ 
  H <- hapl(n)       # Set of possible haplotypes
  out <- matrix(0,nrow=N, ncol=n)
  m <- cpoiss(lambda,N) # MOI values for each sample following CPoiss(lambda)
  for(j in 1:N){        # for each sample
    s <- rmultinom(1, m[j], P) #multinomially select M[j] haplotypes from the haplotype pool
    out[j,] <- obs(H[s!=0,])-1 #Summing up the trianary representation of a number representing the infection
  } #vector of infections
  out
}

#################################
# Function gen_func(x,lambd) calculates the value of the generating function of the conditional Poisson distribution for x.
#################################
gen_func <- function(x, lambd){
  (exp(x*lambd)-1)/(exp(lambd) - 1)
}

#################################
# Function km_func(m,lambd) calculates the probability of MOI=m assuming a conditiona Poisson distribution.
#################################
km_func <- function(m, lambd){
  (lambd^m)/(factorial(m)*(exp(lambd) - 1))
}

#################################
# The function estsnpmodel(X,Nx) implements the EM algorithm and returns the MLEs, i.e., 
# estimates of haplotype frequencies and Poisson parameter.
#################################
estsnpmodel <- function(X, Nx, BC=FALSE, method='bootstrap', Bbias=10000, plugin=NULL){
  
  out.temp <- estsnpmodel1(X,Nx,plugin=plugin)
  rnames1 <- as.integer(rownames(out.temp[[2]])) - 1
  rnames <- rnames1
  nhap <- length(out.temp[[2]])
  if(BC){
    N <- sum(Nx)
    if(method == 'bootstrap'){
      infct <- vector(mode = "list", length = 2)
      prob <- Nx/N
      Estim <- array(0, dim = c((nhap+1), Bbias))
      rownames(Estim) <- c('l',(rnames1+1))
      for (l in 1:Bbias){
        samp  <- rmultinom(N, 1, prob)
        tmp   <- rowSums(samp)
        pick  <- tmp == 0
        infct[[1]]  <- X[!pick,]
        infct[[2]]  <- tmp[!pick]
        tmp1        <- estsnpmodel1(infct[[1]], infct[[2]], plugin=plugin)
        rnames      <- as.integer(rownames(tmp1[[2]]))
        Estim[1,l]  <- unlist(tmp1[[1]])  
        Estim[as.character(rnames),l] <- unlist(tmp1[[2]])
      }
      bias  <- rowSums(Estim)/Bbias
      lamBC <- 2*out.temp[[1]][1]  - bias[1]
      ppBC  <- 2*out.temp[[2]] - bias[-1]
    }else{
      if(method=="jackknife"){
        J = length(Nx)
        Estim <- array(0, dim = c((nhap+1), J))
        rownames(Estim) <- c('l',(rnames1+1))
        for(j in 1:J){
          NxJ         <- Nx 
          NxJ[j]      <- NxJ[j]-1 
          pick        <- NxJ !=0
          infct[[1]]  <- X[pick,]
          infct[[2]]  <- NxJ[pick]
          tmp1        <- estsnpmodel1(infct[[1]], infct[[2]], plugin=plugin)
          rnames      <- as.integer(rownames(tmp1[[2]]))
          Estim[1,j]  <- unlist(tmp1[[1]])  
          Estim[as.character(rnames),j] <- unlist(tmp1[[2]]) 
        }
        bias  <- Estim %*% Nx/N
        lamBC <- out.temp[[1]][1] - (N-1)*( bias[1] - out.temp[[1]][1]) 
        ppBC  <- out.temp[[2]] - (N-1)*( bias[-1] - out.temp[[2]])
      }else{
        warning("method needs to be either bootstrap or jackknife")
      }
    }
    out <- list(lamBC, ppBC)
  }else{
    out <- out.temp
  }
  out
}

estsnpmodel0 <- function(X, Nx){
  eps <- 10^-8  # Error
  N <- sum(Nx)  # Sample size
  nn <- nrow(X) # Number of different observations present in the dataset
  n <- ncol(X)  # Number of loci
  Ax <- list()
  
  for(u in 1:nn){
    xx <- array(X[u,],c(1,n)) # xx = observation
    sel <- (1:n)[xx==2]       # Identifying the loci where the 2 alleles are observed
    l <- length(sel)          # Counting the number of loci where the 2 alleles are observed
    
    if(l==0){                 # If the infection is a haplotype (only one allele per locus)
      yy <- xx
    }else{ 
      yy <- xx[rep(1,3^l),]
      yy[,sel] <- varsets(3,l) # Set of all possible observations which combinations can form xx $\mathscr{A}_{y}$
    }
    bin <- 2^((n-1):0)
    iilist <- list()
    siglist <- list()
    for(i in 1:3^l){
      y1 <- array(yy[i,],c(1,n)) # Observation {\pmb y} in the set $\mathscr{A}_{y}$
      sel <- (1:n)[y1==2]
      l1 <- length(sel)
      if(l1==0){
        ii <- y1
      }else{
        ii <- y1[rep(1,2^l1),]
        ii[,sel] <- varsets(2,l1)
      }
      iilist[[i]] <- as.character(ii%*%bin+1)
      siglist[[i]] <- (-1)^(l-l1)
    }
    Ax[[u]] <- list(iilist,siglist,3^l)
  }
  # list of all occuring halotypes 
  hapl1 <- c()
  for(u in 1:nn){
    hapl1 <- c(unlist(Ax[[u]][[1]]),hapl1)
  }
  hapl1 <- unique(hapl1)
  H <- length(hapl1)
  
  pp <- array(rep(1/H,H),c(H,1))   #  Initial frequency distribution (of the observed haplotypes) for the EM algorithm
  rownames(pp) <- hapl1
  
  la <- 2                          # Initial value of lambda for the EM algo.
  
  num0 <- pp*0
  cond1 <- 1                       # Initializing the condition to stop EM algorithm 
  Bcoeff <- num0
  num <- num0
  rownames(num) <- hapl1
  rownames(Bcoeff) <- hapl1
  t <- 0
  
  while(cond1>eps && t<500){
    t <- t + 1
    Ccoeff <- 0
    Bcoeff <- num0                # reset B coefficients to 0 in next iteration
    num <- num0                   # reset numerator to 0 in next iteration
    for(u in 1:nn){               # For all possible observation
      denom <- 0
      num <- num0
      CC <- 0
      for(k in 1:Ax[[u]][[3]]){   # For all h in Ay
        p <- sum(pp[Ax[[u]][[1]][[k]],]) 
        vz <- Ax[[u]][[2]][[k]]
        lap <- la*p
        exlap <- vz*exp(lap)
        denom <- denom + exlap-vz 
        num[Ax[[u]][[1]][[k]],] <- num[Ax[[u]][[1]][[k]],]+ exlap
        CC <- CC + exlap*p
      }
      num <- num*pp
      denom <- Nx[u]/denom
      denom <- la*denom
      Ccoeff <- Ccoeff + CC*denom
      
      Bcoeff <- Bcoeff + num*denom
      
    }
    
    Ccoeff <- Ccoeff/N

      cnt <- 0
      for(i in seq_along(Bcoeff)){
        if (is.nan(Bcoeff[i])){
          cnt <- cnt + 1
        }
      }
      if(cnt > 0){
        break
      }else{
        ppn <- Bcoeff/(sum(Bcoeff))
      }

      ##************* 1-Dimensional Newton-Raphson to estimate the lambda parameter
      cond2 <- 1
      xt <- Ccoeff
      tau <- 0

      while(cond2 > eps &&  tau<300){
        tau <- tau+1
        ex <- exp(-xt)
        xtn <- xt + (1-ex)*(xt + Ccoeff*ex - Ccoeff)/(ex*xt+ex-1)

        if(is.nan(xtn) || (tau == 299) || xtn < 0){
          xtn <- runif(1, 0.1, 2.5)
        }
        cond2 <- abs(xtn-xt)
        xt <- xtn
      }
      cond1 <- abs(xt-la)+sqrt(sum((pp-ppn)^2))
      la <- xt
      pp <- ppn
    }
  
  
  list(la, pp)
}

#################################
# The function estsnpmodel_plugin(X,Nx,lam) implements the EM algorithm with the Poisson parameter as plugin estimate
# and returns the plugin Poisson parameter and the MLEs for haplotype frequencies.
#################################
estsnpmodel_plugin <- function(X, Nx,lam){
  eps <- 10^-8  # Error
  N <- sum(Nx)  # Sample size
  nn <- nrow(X) # Number of different observations present in the dataset
  n <- ncol(X)  # Number of loci
  Ax <- list()
  
  for(u in 1:nn){
    xx <- array(X[u,],c(1,n)) # xx = observation
    sel <- (1:n)[xx==2]       # Identifying the loci where the 2 alleles are observed
    l <- length(sel)          # Counting the number of loci where the 2 alleles are observed
    
    if(l==0){                 # If the infection is a haplotype (only one allele per locus)
      yy <- xx
    }else{ 
      yy <- xx[rep(1,3^l),]
      yy[,sel] <- varsets(3,l) # Set of all possible observations which combinations can form xx $\mathscr{A}_{y}$
    }
    bin <- 2^((n-1):0)
    iilist <- list()
    siglist <- list()
    for(i in 1:3^l){
      y1 <- array(yy[i,],c(1,n)) # Observation {\pmb y} in the set $\mathscr{A}_{y}$
      sel <- (1:n)[y1==2]
      l1 <- length(sel)
      if(l1==0){
        ii <- y1
      }else{
        ii <- y1[rep(1,2^l1),]
        ii[,sel] <- varsets(2,l1)
      }
      iilist[[i]] <- as.character(ii%*%bin+1)
      siglist[[i]] <- (-1)^(l-l1)
    }
    Ax[[u]] <- list(iilist,siglist,3^l)
  }
  # list of all occuring halotypes 
  hapl1 <- c()
  for(u in 1:nn){
    hapl1 <- c(unlist(Ax[[u]][[1]]),hapl1)
  }
  hapl1 <- unique(hapl1)
  H <- length(hapl1)
  
  pp <- array(rep(1/H,H),c(H,1))   #  Initial frequency distribution (of the observed haplotypes) for the EM algorithm
  rownames(pp) <- hapl1
  
  num0 <- pp*0
  cond1 <- 1                       # Initializing the condition to stop EM algorithm 
  Bcoeff <- num0
  num <- num0
  rownames(num) <- hapl1
  rownames(Bcoeff) <- hapl1
  t <- 0
  
  while(cond1>eps && t<500){
    t <- t + 1
    Bcoeff <- num0                # reset B coefficients to 0 in next iteration
    num <- num0                   # reset numerator to 0 in next iteration
    for(u in 1:nn){               # For all possible observation
      denom <- 0
      num <- num0
      for(k in 1:Ax[[u]][[3]]){   # For all h in Ay
        p <- sum(pp[Ax[[u]][[1]][[k]],]) # Be careful with this sum!!!!!
        vz <- Ax[[u]][[2]][[k]]
        lap <- lam*p
        exlap <- vz*exp(lap)
        denom <- denom + exlap-vz 
        num[Ax[[u]][[1]][[k]],] <- num[Ax[[u]][[1]][[k]],]+ exlap
      }
      num <- num*pp
      denom <- Nx[u]/denom
      denom <- lam*denom
      
      Bcoeff <- Bcoeff + num*denom
      
    }
      cnt <- 0
      for(i in seq_along(Bcoeff)){
        if (is.nan(Bcoeff[i])){
          cnt <- cnt + 1
        }
      }
      if(cnt > 0){
        break
      }else{
        ppn <- Bcoeff/(sum(Bcoeff))
      }
      cond1 <- sqrt(sum((pp-ppn)^2)) 
      pp <- ppn
    }
  list(lam, pp)
}

#################################
# The function estsnpmodel1(X,Nx,plugin) implements the EM algorithm with the plugin argument defining the value of the Poisson parameter 
# if plugin=NULL, the Poisson parameter is estimated from the data in which case the MLEs are obtained using the function estsnpmodel0(X, Nx),
# otherwise, the value of plugin is used as pugin-estimate of the Poisson parameter and the MLEs are obtained using the function estsnpmodel_plugin(X, Nx, plugin).
#################################
estsnpmodel1 <- function(X, Nx, plugin=NULL){
  if(is.null(plugin)){
    out<- estsnpmodel0(X, Nx) # calculates the uncorrected estimate
  }else{
    out <- estsnpmodel_plugin(X, Nx, plugin) # calculates the uncorrected estimate
  }
}

#################################
# The function reform(X1,id) takes as input the dataset in the 0-1-2-notation and returns a matrix of the observations,
# and a vector of the counts counts of those observations, i.e., number of times each observation is made in the dataset.
#################################
reform <- function(X1, id=TRUE){
    # This function formats the data for the MLE function
    # Remove the id column
    if(id){
        X1 <- X1[,-1]
    }
    
    # Deriving the number of time Nx each observation is made in the dataset
    Nx <- sampl(X1)

    # Matrix of  observed observations
    nloci <- ncol(X1)
    nHapl <- 2^nloci
    H <- hapl(nloci)
    trin <- 3^((nloci-1):0)

    X1 <- as.matrix(X1, ncol=nloci)%*%trin + 1
    X1 <- t(as.data.frame(summary.factor(X1)))    # Observations present in the dataset
    vals <- as.integer(colnames(X1))-1           
    dat <- array(0,c(length(vals),nloci))
    for(k in 0:(nloci-1)){ 
        re <- vals%%(3^(nloci-k-1))
        dat[,nloci-k] <- (vals-re)/(3^(nloci-k-1))  
        vals <- re
    }
    list(dat, Nx)
}

#################################
# The function mle(df,id) wraps the reform(X1,id) and either estsnpmodel(X, Nx) or estsnpmodel_plugin(X, Nx, plugin) to find the MLEs 
# with or without the Poisson parameter as a plug-in estimate, respectively. The function outputs the estimates for haplotype frequencies,
# Poisson parameters, and a matrix of detected haplotypes.
#################################
mle <-function(Data, id=TRUE, plugin=NULL, CI=FALSE, BC=FALSE, method="bootstrap", Bbias=10000, B=10000, alpha=0.05){
  
  dat1  <- reform(Data, id=id)
  X     <- dat1[[1]]
  Nx    <- dat1[[2]]
  nloci <- ncol(X)

  # MLEs
  out <- estsnpmodel(X, Nx, BC=BC, method=method, Bbias=Bbias, plugin=plugin)

  out2 <- out[[2]]
  rnames1 <- as.integer(rownames(out2)) - 1
  rnames <- rnames1
  nh <- length(rnames)
  dat <- array(0,c(nh,nloci))
  for(k in 0:(nloci-1)){ #for each locus
      re <- rnames%%(2^(nloci-k-1))
      dat[,nloci-k] <- (rnames-re)/(2^(nloci-k-1))
      rnames <- re
  } 
  for(i in 1:nh){
      rnames[i] <- paste(dat[i,], collapse = '')
  }
  rownames(out2) <- rnames

  # Bootstrap CIs
  if(CI){
    nhap  <- length(out2)
    N     <- sum(Nx)
    prob  <- Nx/N
    Estim <- array(0, dim = c((nhap+1), B))
    rownames(Estim) <- c('l',(rnames1+1))
    for (l in 1:B){
      infct <- vector(mode = "list", length = 2)
      samp  <- rmultinom(N, 1, prob)
      tmp   <- rowSums(samp)
      pick  <- tmp == 0
      infct[[1]]  <- X[!pick,]
      infct[[2]]  <- tmp[!pick]
      tmp1        <- estsnpmodel(infct[[1]], infct[[2]], BC=BC, method=method, Bbias=Bbias, plugin=plugin)
      rnames      <- as.integer(rownames(tmp1[[2]]))
      Estim[1,l]  <- unlist(tmp1[[1]])  
      Estim[as.character(rnames),l] <- unlist(tmp1[[2]])                             ## Evaluating and saving the Estimates
    }
    perc <- t(apply(Estim, 1, quantile, c(alpha/2, (1-alpha/2))))
    if(is.null(plugin)){
      out3 <- c(unlist(out[[1]]), perc[1,])
      names(out3) <- c('', paste0(as.character((alpha/2)*100), '%'), paste0(as.character((1-alpha/2)*100), '%')) 
    }else{
      out3 <- out[[1]]
      names(out3) <- c('')
    }
    out4 <- cbind(out2,perc[2:(nhap+1),])

    out <- list(out3, out4, dat)
  }else{
    out1 <- out[[1]]
    names(out1) <- c('')
    out <- list(out1, t(out2), dat)
  }
  names(out) <- c(expression(lambda), 'p', 'haplotypes')
  out
}

#################################
# The function adhocmodel(X,Nx) calculates the relative prevalence of the haplotypes
# conditionned on unambiguous observations.
#################################
adhocmodel <- function(X, Nx){

  X <- cbind(X, Nx)
  n <- ncol(X)
  nloci <- n-1
  # estimate haplotype frequencies
  nhpl <- 2^nloci
  
  # extract unambiguous observations
  tmp1 <- matrix(X[,1:nloci]==2, ncol = nloci)
  X1 <- X[rowSums(tmp1)<2,]

  if(!all(is.na(X1))){  # if there are unambiguous infections
    n1 <- nrow(X1)
    if(is.null(n1)){ # if there is only one unambiguous infection
      n1 <- 1
    }
    X <- matrix(X1, nrow = n1)
    # find indexes of multiple infections
    tmp2 <- matrix(X[,1:nloci]==2, ncol = nloci)
    idx1 <- which(rowSums(tmp2)==1)

    if(length(idx1)>0){
      # single infections
      s <- X[-idx1,]
    }else {
      s <- X
    }
    
    # find all the haplotypes in X
    for(i in idx1){
      y <- X[i,]
      idx2 <- which(y[1:nloci]==2)
      h <- array(rep(y,2), c(n, 2))
      h[idx2,] <- c(0,1)
      # add haplotypes in s
      s <- rbind(s,t(h))
    }
    
    # binary representation
    bin <- 2^((nloci-1):0)
    pp  <- s[,1:nloci]%*%bin+1
    pp  <- cbind(pp,s[,n])

    # observed haplotypes
    idx3 <- as.integer(colnames(t(as.data.frame(summary.factor(pp[,1])))))
    
    # Frequencies estimates
    p <- matrix(0, ncol=length(idx3))
    tot <- sum(pp[,2])
    for (i in idx3){
      idx4 <- which(pp[,1]==i)
      p[,which(i==idx3)] <- sum(pp[idx4,2])/tot
    }
      colnames(p) <-  idx3
  }else{
    # Frequencies estimates
    p <- matrix(0, ncol=nhpl)
  }
  p
}

#################################
# The function sampl(dat) finds the number of occurences of each observation in the dataset dat.
# The output is a vector of those numbers.
#################################
sampl <- function(dat){
    nloci <- ncol(dat)
    trin <- 3^((nloci-1):0)
    out <- table(as.matrix(dat, ncol=nloci)%*%trin + 1)
    out
}

#################################
# The function estunobsprev(estim) calculates the unobservable prevalence of the haplotypes.
# The input is the MLEs obtained by the function estsnpmodel(X, Nx).
#################################
estunobsprev <- function(estim){
  # This function estimates the unobservable prevalence as defined in the manuscript of tsoungui et.al, titled
  # "A maximum-likelihood method to estimate haplotype frequencies and prevalence alongside multiplicity of infection from SNPs data"

  ## For each set of estimates, compute prevalence
  prev <- (exp(estim[[1]]) - exp(1-estim[[2]])^estim[[1]])/(exp(estim[[1]])-1) 
  prev
}

#################################
# The function estcondprev(estim) calculates the prevalence of the haplotypes conditioned on.
# unambiguous observations. The input is the MLEs obtained by the function estsnpmodel(X, Nx).
#################################
estcondprev <- function(estim){
  # This function estimates the unambiguous prevalence as defined in the manuscript of tsoungui et.al, titled
  # "A maximum-likelihood method to estimate haplotype frequencies and prevalence alongside multiplicity of 
  # infection from SNPs data"

    # Number of loci
    numb_Loci <- ncol(estim[[3]])

    # Table of all possible haplotypes
    Hapl <- hapl(numb_Loci)

    ## For each haplotype in the table, build the set of observation Uh
    numb_Hapl_Uh <- numb_Loci + 1

    cnames <- colnames(estim[[2]])

    ## Access the estimates
    tmp2 <- estim[[2]]
    pickhap <- estim[[3]]%*%2^(0:(numb_Loci-1))+1

    nHapl <- length(pickhap)

    prev <- matrix(0, ncol = nHapl)
    colnames(prev) <- cnames
    numh <- rep(0, nHapl)
    denh <- rep(0, nHapl)

    # Find ambiguous prevalence for each observed haplotype
    for (idx in pickhap[,1]){ 
        # Build uh
        uh                  <- t(array(rep(Hapl[idx,], numb_Loci), dim=c(numb_Loci, numb_Hapl_Uh)))
        uh[2:numb_Hapl_Uh,] <- (uh[2:numb_Hapl_Uh,]+diag(numb_Loci))%%2

        # Indexes of haplotypes forming unambiguous observations with h (Uh)
        pick1 <- uh%*%2^((numb_Loci-1):0)+1

        ## Pick the right frequencies estimates 
        pickh <- which(pickhap == pick1[1])
        GPh   <- gen_func(tmp2[pickh], estim[[1]])

        # Picking haplotypes in Uh with non zero frequencies
        pick2 <- which(pickhap%in%pick1) # indices of observed haplotypes in uh
        tmp3 <- rep(0, numb_Hapl_Uh)
        tmp3[which(pick1%in%pickhap)] <- tmp2[pick2]
        rem <- which(tmp3==tmp2[pickh])[1]
        tmp3 <- tmp3[-rem]
        i <- which(idx==pickhap)
        for(j in 1:(numb_Hapl_Uh-1)){ 
            GPartFreq  <- gen_func(tmp3[j], estim[[1]])
            GFreq      <- gen_func(sum(c(tmp2[pickh],tmp3[j])), estim[[1]])
            tmp        <- GFreq - GPartFreq
            numh[i]    <- numh[i] + tmp
            denh[i]    <- denh[i] + tmp/2
        }
        numh[i] <- numh[i] - (numb_Loci - 1)*GPh
        denh[i] <- denh[i] - (numb_Loci/2 - 1)*GPh
    }
    for(q in 1:nHapl){
        prev[,q] <- numh[q]/sum(denh)
    }
    colnames(prev) <- cnames
    prev
}

#################################
# The function estrelprev(df,id) wraps the functions reform(df,id) and adhocmodel(X, Nx) to calculate 
#  the relative prevalence of the haplotypes conditionned on unambiguous observations.
#################################
estrelprev <- function(df, id = TRUE){
    # This function removes the ID column if there is one,
    # then it derives the number of time each observation is made in the dataset,
    # finally, the MLE are obtained and return in a list.

    dat1 <- reform(df, id=TRUE)
    X <- dat1[[1]]
    Nx <- dat1[[2]]
    nloci <- ncol(X)

    # MLEs
    out <- adhocmodel(X, Nx)
    cnames <- as.integer(colnames(out)) - 1
    nh <- length(cnames)
    dat <- array(0,c(nh,nloci))
    for(k in 0:(nloci-1)){ #for each locus
        re <- cnames%%(2^(nloci-k-1))
        dat[,nloci-k] <- (cnames-re)/(2^(nloci-k-1))
        cnames <- re
    } 
    for(i in 1:nh){
        cnames[i] <- paste(dat[i,], collapse = '')
    }
    colnames(out) <- cnames
    out
}

#################################
# The function samplwiseMOI(X, M=10, est) estimates the sample wise MOI, i.e., the value of MOI m underlying  
# an observation (or sample) X. The function takes as input the upper bound M in which of the possible domain
# in which the true MOI lies, the observation X and the estimated Poisson parameter and haplotype frequencies (MLEs).
#################################

samplwiseMOI <- function(X, est, M=10){
  n <- length(X)
  xx <- array(X,c(1,n)) # xx = observation
  sel <- (1:n)[xx==2]       # Identifying the loci where the 2 alleles are observed
  l <- length(sel)          # Counting the number of loci where the 2 alleles are observed

  if(l==0){                 # If the infection is a haplotype (only one allele per locus)
    yy <- xx
  }else{ 
    yy <- xx[rep(1,3^l),]
    yy[,sel] <- varsets(3,l) # Set of all possible observations which combinations can form xx $\mathscr{A}_{y}$
  }
  bin <- 2^((n-1):0)
  iilist <- list()
  siglist <- list()
  for(i in 1:3^l){
    y1 <- array(yy[i,],c(1,n)) # Observation {\pmb y} in the set $\mathscr{A}_{y}$
    sel <- (1:n)[y1==2]
    l1 <- length(sel)
    if(l1==0){
      ii <- y1
    }else{
      ii <- y1[rep(1,2^l1),]
      ii[,sel] <- varsets(2,l1)
    }
    iilist[[i]] <- as.character(ii%*%bin+1)
    siglist[[i]] <- (-1)^(l-l1)
  }
  Ax <- list(iilist,siglist,3^l)

  pp <- est$p[1,]
  lam <- est$lambda
  out.temp <- matrix(0, nrow = M, ncol = 2)
  for(m in 1:M){
    den  <- 0
    num  <- 0
    for(i in 1:Ax[[3]]){   # For all h in Ay
      p   <- sum(pp[as.integer(Ax[[1]][[i]])])
      vz  <- Ax[[2]][[i]]
      num <- num + vz*(p^m)
      den <- den + vz*gen_func(p, lam)
    }
    tmp           <- (km_func(m, lam)*num)/den
    out.temp[m,] <- c(m, tmp)
  }
  colnames(out.temp) <- c('m', 'p')
  mmax               <- out.temp[which(out.temp[,2] == max(out.temp[,2])), 1]
  names(mmax)        <- ''
  out                <- list(mmax, out.temp)
  names(out)         <- c('MOI', 'probability')
  out
}
