# Supplementary material for: A maximum-likelihood method to estimate haplotype frequencies and prevalence alongside multiplicity of infection from SNP data
Source: Front Epidemiol. 2022 Sep 23;2:943625. doi: 10.3389/fepid.2022.943625 (PMC10911023; doi:10.3389/fepid.2022.943625)
Supplement: Supplementary file 8 [file Data_Sheet_5.zip]

Archive with 4 entries (4 files):
- SNPMS.bib
- __MACOSX/._SNPMS.bib
- Main_w_track_changes.tex
- __MACOSX/._Main_w_track_changes.tex
