# Supplementary material for: A maximum-likelihood method to estimate haplotype frequencies and prevalence alongside multiplicity of infection from SNP data
Source: Front Epidemiol. 2022 Sep 23;2:943625. doi: 10.3389/fepid.2022.943625 (PMC10911023; doi:10.3389/fepid.2022.943625)
Supplement: Supplementary file 8 [file Data_Sheet_5.zip › SNPMS.bib]

@article{Wongetal2018,
  title = {Modeling the Genetic Relatedness of {{Plasmodium}} Falciparum Parasites Following Meiotic Recombination and Cotransmission},
  author = {Wong, Wesley and Wenger, Edward A. and Hartl, Daniel L. and Wirth, Dyann F.},
  year = {2018},
  month = sep,
  journal = {PLOS Computational Biology},
  volume = {14},
  number = {1},
  pages = {e1005923},
  publisher = {{Public Library of Science}},
  issn = {1553-7358},
  doi = {10.1371/journal.pcbi.1005923},
  abstract = {Unlike in most pathogens, multiple-strain (polygenomic) infections of P. falciparum are frequently composed of genetic siblings. These genetic siblings are the result of sexual reproduction and can coinfect the same host when cotransmitted by the same mosquito. The degree with which coinfecting strains are related varies among infections and populations. Because sexual recombination occurs within the mosquito, the relatedness of cotransmitted strains could depend on transmission dynamics, but little is actually known of the factors that influence the relatedness of cotransmitted strains. Part of the uncertainty stems from an incomplete understanding of how within-host and within-vector dynamics affect cotransmission. Cotransmission is difficult to examine experimentally but can be explored using a computational model. We developed a malaria transmission model that simulates sexual reproduction in order to understand what determines the relatedness of cotransmitted strains. This study highlights how the relatedness of cotransmitted strains depends on both within-host and within-vector dynamics including the complexity of infection. We also used our transmission model to analyze the genetic relatedness of polygenomic infections following a series of multiple transmission events and examined the effects of superinfection. Understanding the factors that influence the relatedness of cotransmitted strains could lead to a better understanding of the population-genetic correlates of transmission and therefore be important for public health.},
  langid = {english},
  keywords = {Genetics,Genomics,Hepatocytes,Meiosis,Oocysts,Parasitic diseases,Sporozoites,Superinfection},
}

@article{Nkhomaetal2020,
  title = {Co-Transmission of {{Related Malaria Parasite Lineages Shapes Within-Host Parasite Diversity}}},
  author = {Nkhoma, Standwell C. and Trevino, Simon G. and Gorena, Karla M. and Nair, Shalini and Khoswe, Stanley and Jett, Catherine and Garcia, Roy and Daniel, Benjamin and Dia, Aliou and Terlouw, Dianne J. and Ward, Stephen A. and Anderson, Timothy J. C. and Cheeseman, Ian H.},
  year = {2020},
  month = jan,
  journal = {Cell Host \& Microbe},
  volume = {27},
  number = {1},
  pages = {93-103.e4},
  issn = {1934-6069},
  doi = {10.1016/j.chom.2019.12.001},
  abstract = {In high-transmission regions, we expect parasite lineages within complex malaria infections to be unrelated due to parasite inoculations from different mosquitoes. This project was designed to test this prediction. We generated 485 single-cell genome sequences from fifteen P.~falciparum malaria patients from Chikhwawa, Malawi-an area of intense transmission. Patients harbored up to seventeen unique parasite lineages. Surprisingly, parasite lineages within infections tend to be closely related, suggesting that superinfection by repeated mosquito bites is~rarer than co-transmission of parasites from a single mosquito. Both closely and distantly related parasites comprise an infection, suggesting sequential transmission of complex infections between multiple hosts. We identified tetrads and reconstructed parental haplotypes, which revealed the inbred ancestry of infections and non-Mendelian inheritance. Our analysis suggests strong barriers to secondary infection and outbreeding amongst malaria parasites from a high transmission setting, providing unexpected insights into the biology and transmission of malaria.},
  langid = {english},
  pmcid = {PMC7159252},
  pmid = {31901523},
  keywords = {Animals,Biodiversity,Clonal Evolution,Coinfection,Culicidae,Genetic Variation,genetics,genomics,Genomics,Haplotypes,Humans,malaria,Malaria; Falciparum,Plasmodium falciparum,population structure,single cell sequencing,transmission},
}

@article{Nkhomaetal2012,
  title = {Close Kinship within Multiple-Genotype Malaria Parasite Infections},
  author = {Nkhoma, Standwell C. and Nair, Shalini and Cheeseman, Ian H. and {Rohr-Allegrini}, Cherise and Singlam, Sittaporn and Nosten, Fran{\c c}ois and Anderson, Tim J. C.},
  year = {2012},
  month = jul,
  journal = {Proceedings. Biological Sciences},
  volume = {279},
  number = {1738},
  pages = {2589--2598},
  issn = {1471-2954},
  doi = {10.1098/rspb.2012.0113},
  abstract = {Malaria infections containing multiple parasite genotypes are ubiquitous in nature, and play a central role in models of recombination, intra-host dynamics, virulence, sex ratio, immunity and drug resistance evolution in Plasmodium. While these multiple infections (MIs) are often assumed to result from superinfection (bites from multiple infected mosquitoes), we know remarkably little about their composition or generation. We isolated 336 parasite clones from eight patients from Malawi (high transmission) and six from Thailand (low transmission) by dilution cloning. These were genotyped using 384 single-nucleotide polymorphisms, revealing 22 independent haplotypes in Malawi (2-6 per MI) and 15 in Thailand (2-5 per MI). Surprisingly, all six patients from Thailand and six of eight from Malawi contained related haplotypes, and haplotypes were more similar within- than between-infections. These results argue against a simple superinfection model. Instead, the observed kinship patterns may be explained by inoculation of multiple related haploid sporozoites from single mosquito bites, by immune suppression of parasite subpopulations within infections, and serial transmission of related parasites between people. That relatedness is maintained in endemic areas in the face of repeated bites from infected mosquitoes has profound implications for understanding malaria transmission, immunity and intra-host dynamics of co-infecting parasite genotypes.},
  langid = {english},
  pmcid = {PMC3350702},
  pmid = {22398165},
  keywords = {Animals,Child; Preschool,Coinfection,Gene Frequency,Genotype,Haplotypes,Humans,Malaria; Falciparum,Malawi,Plasmodium falciparum,Polymorphism; Single Nucleotide,Sporozoites,Thailand},
}

@article{Neafseyetal2021,
  title = {Advances and Opportunities in Malaria Population Genomics},
  author = {Neafsey, Daniel E. and Taylor, Aimee R. and MacInnis, Bronwyn L.},
  year = {2021},
  month = aug,
  journal = {Nature Reviews. Genetics},
  volume = {22},
  number = {8},
  pages = {502--517},
  issn = {1471-0064},
  doi = {10.1038/s41576-021-00349-5},
  abstract = {Almost 20 years have passed since the first reference genome assemblies were published for Plasmodium falciparum, the deadliest malaria parasite, and Anopheles gambiae, the most important mosquito vector of malaria in sub-Saharan Africa. Reference genomes now exist for all human malaria parasites and nearly half of the \textasciitilde 40 important vectors around the world. As a foundation for genetic diversity studies, these reference genomes have helped advance our understanding of basic disease biology and drug and insecticide resistance, and have informed vaccine development efforts. Population genomic data are increasingly being used to guide our understanding of malaria epidemiology, for example by assessing connectivity between populations and the efficacy of parasite and vector interventions. The potential value of these applications to malaria control strategies, together with the increasing diversity of genomic data types and contexts in which data are being generated, raise both opportunities and challenges in the field. This Review discusses advances in malaria genomics and explores how population genomic data could be harnessed to further support global disease control efforts.},
  langid = {english},
  keywords = {Animals,Anopheles,Antimalarials,Drug Resistance,Genes; Insect,Genes; Protozoan,Humans,Malaria,Malaria Vaccines,Metagenomics,Mosquito Vectors,Plasmodium falciparum},
}

@article{DiaCheeseman2021,
  title = {Single-Cell Genome Sequencing of Protozoan Parasites},
  author = {Dia, Aliou and Cheeseman, Ian H.},
  year = {2021},
  month = sep,
  journal = {Trends in Parasitology},
  volume = {37},
  number = {9},
  pages = {803--814},
  issn = {1471-5007},
  doi = {10.1016/j.pt.2021.05.013},
  abstract = {Despite considerable genetic variation within hosts, most parasite genome sequencing studies focus on bulk samples composed of millions of cells. Analysis of bulk samples is biased toward the dominant genotype, concealing cell-to-cell variation and rare variants. To tackle this, single-cell sequencing approaches have been developed and tailored to specific host-parasite systems. These are allowing the genetic diversity and kinship in complex parasite populations to be deciphered and for de novo genetic variation to be captured. Here, we outline the methodologies being used for single-cell sequencing of parasitic protozoans, such as Plasmodium and Leishmania spp., and how these tools are being applied to understand parasite biology.},
  langid = {english},
  pmcid = {PMC8364489},
  pmid = {34172399},
  keywords = {Eukaryota,genetic diversity,Genetic Variation,Genome; Protozoan,Parasitology,Single-Cell Analysis,single-cell isolation,single-cell multi-omics,single-cell sequencing,whole-genome amplification}
}

@article{Tayloretal2014,
  title = {Estimation of Malaria Haplotype and Genotype Frequencies: A Statistical Approach to Overcome the Challenge Associated with Multiclonal Infections},
  shorttitle = {Estimation of Malaria Haplotype and Genotype Frequencies},
  author = {Taylor, Aimee R. and Flegg, Jennifer A. and Nsobya, Samuel L. and Yeka, Adoke and Kamya, Moses R. and Rosenthal, Philip J. and Dorsey, Grant and Sibley, Carol H. and Guerin, Philippe J. and Holmes, Chris C.},
  year = {2014},
  month = mar,
  journal = {Malaria Journal},
  volume = {13},
  number = {1},
  pages = {102},
  issn = {1475-2875},
  doi = {10.1186/1475-2875-13-102},
  abstract = {Reliable measures of anti-malarial resistance are crucial for malaria control. Resistance is typically a complex trait: multiple mutations in a single parasite (a haplotype or genotype) are necessary for elaboration of the resistant phenotype. The frequency of a genetic motif (proportion of parasite clones in the parasite population that carry a given allele, haplotype or genotype) is a useful measure of resistance. In areas of high endemicity, malaria patients generally harbour multiple parasite clones; they have multiplicities of infection (MOIs) greater than one. However, most standard experimental procedures only allow measurement of marker prevalence (proportion of patient blood samples that test positive for a given mutation or combination of mutations), not frequency. It is misleading to compare marker prevalence between sites that have different mean MOIs; frequencies are required instead.},
  keywords = {Anti-malarial resistance,Frequency versus prevalence,Statistical model},
}

@article{Zhuetal2019,
  title = {The Origins and Relatedness Structure of Mixed Infections Vary with Local Prevalence of {{P}}. Falciparum Malaria},
  author = {Zhu, Sha Joe and Hendry, Jason A. and {Almagro-Garcia}, Jacob and Pearson, Richard D. and Amato, Roberto and Miles, Alistair and Weiss, Daniel J. and Lucas, Tim Cd and Nguyen, Michele and Gething, Peter W. and Kwiatkowski, Dominic and McVean, Gil and {Pf3k Project}},
  year = {2019},
  month = jul,
  journal = {eLife},
  volume = {8},
  pages = {e40845},
  issn = {2050-084X},
  doi = {10.7554/eLife.40845},
  abstract = {Individual malaria infections can carry multiple strains of Plasmodium falciparum with varying levels of relatedness. Yet, how local epidemiology affects the properties of such mixed infections remains unclear. Here, we develop an enhanced method for strain deconvolution from genome sequencing data, which estimates the number of strains, their proportions, identity-by-descent (IBD) profiles and individual haplotypes. Applying it to the Pf3k data set, we find that the rate of mixed infection varies from 29\% to 63\% across countries and that 51\% of mixed infections involve more than two strains. Furthermore, we estimate that 47\% of symptomatic dual infections contain sibling strains likely to have been co-transmitted from a single mosquito, and find evidence of mixed infections propagated over successive infection cycles. Finally, leveraging data from the Malaria Atlas Project, we find that prevalence correlates within Africa, but not Asia, with both the rate of mixed infection and the level of IBD.},
  langid = {english},
  pmcid = {PMC6684230},
  pmid = {31298657},
  keywords = {Africa,Asia,Coinfection,epidemiology,genome,Genotype,global health,Humans,infectious disease,malaria,Malaria; Falciparum,microbiology,P. falciparum,Plasmodium falciparum,Prevalence,relatedness,Whole Genome Sequencing}
}

@book{EfronTibshirani1994,
  title = {An {{Introduction}} to the {{Bootstrap}}},
  author = {Efron, Bradley and Tibshirani, R. J.},
  year = {1994},
  month = may,
  publisher = {{Chapman and Hall/CRC}},
  address = {{New York}},
  doi = {10.1201/9780429246593},
  abstract = {An Introduction to the Bootstrap arms scientists and engineers as well as statisticians with the computational techniques they need to analyze and understand complicated data sets. The bootstrap is a computer-based method of statistical inference that answers statistical questions without formulas and gives a direct appreciation of variance, bias, coverage, and other probabilistic phenomena. This book presents an overview of the bootstrap and related methods for assessing statistical accuracy, concentrating on the ideas rather than their mathematical justification. Not just for beginners, the presentation starts off slowly, but builds in both scope and depth to ideas that are quite sophisticated.},
  isbn = {978-0-429-24659-3}
}

@article{Assefaetal2014,
  title = {{{estMOI}}: Estimating Multiplicity of Infection Using Parasite Deep Sequencing Data},
  shorttitle = {{{estMOI}}},
  author = {Assefa, Samuel A. and Preston, Mark D. and Campino, Susana and Ocholla, Harold and Sutherland, Colin J. and Clark, Taane G.},
  year = {2014},
  month = may,
  journal = {Bioinformatics},
  volume = {30},
  number = {9},
  pages = {1292--1294},
  issn = {1367-4803},
  doi = {10.1093/bioinformatics/btu005},
  abstract = {Summary: Individuals living in endemic areas generally harbour multiple parasite strains. Multiplicity of infection (MOI) can be an indicator of immune status and transmission intensity. It has a potentially confounding effect on a number of population genetic analyses, which often assume isolates are clonal. Polymerase chain reaction-based approaches to estimate MOI can lack sensitivity. For example, in the human malaria parasite Plasmodium falciparum, genotyping of the merozoite surface protein (MSP1/2) genes is a standard method for assessing MOI, despite the apparent problem of underestimation. The availability of deep coverage data from massively parallizable sequencing technologies means that MOI can be detected genome wide by considering the abundance of heterozygous genotypes. Here, we present a method to estimate MOI, which considers unique combinations of polymorphisms from sequence reads. The method is implemented within the estMOI software. When applied to clinical P.falciparum isolates from three continents, we find that multiple infections are common, especially in regions with high transmission.Availability and implementation:estMOI is freely available from http://pathogenseq.lshtm.ac.uk.Contact:samuel.assefa@lshtm.ac.ukSupplementary information:Supplementary data are available at Bioinformatics online.},
  file = {/Users/christian/Zotero/storage/8NPFCES5/Assefa et al. - 2014 - estMOI estimating multiplicity of infection using.pdf;/Users/christian/Zotero/storage/LECBVEZJ/235531.html}
}


@article{Gamboaetal2010,
  title={A large proportion of P. falciparum isolates in the Amazon region of Peru lack pfhrp2 and pfhrp3: implications for malaria rapid diagnostic tests},
  author={Gamboa, Dionicia and Ho, Mei-Fong and Bendezu, Jorge and Torres, Katherine and Chiodini, Peter L and Barnwell, John W and Incardona, Sandra and Perkins, Mark and Bell, David and McCarthy, James and others},
  journal={PloS one},
  volume={5},
  number={1},
  pages={e8091},
  year={2010},
  doi = {10.1371/journal.pone.0008091},
  publisher={Public Library of Science San Francisco, USA}
}

@article{Bahetal2018,
  title = {Highlights on the {{Application}} of {{Genomics}} and {{Bioinformatics}} in the {{Fight Against Infectious Diseases}}: {{Challenges}} and {{Opportunities}} in {{Africa}}},
  shorttitle = {Highlights on the {{Application}} of {{Genomics}} and {{Bioinformatics}} in the {{Fight Against Infectious Diseases}}},
  author = {Bah, Saikou Y. and Morang'a, Collins Misita and {Kengne-Ouafo}, Jonas A. and {Amenga{\textendash}Etego}, Lucas and Awandare, Gordon A.},
  year = {2018},
  journal = {Frontiers in Genetics},
  volume = {9},
  issn = {1664-8021},
  abstract = {Genomics and bioinformatics are increasingly contributing to our understanding of infectious diseases caused by bacterial pathogens such as Mycobacterium tuberculosis and parasites such as Plasmodium falciparum. This ranges from investigations of disease outbreaks and pathogenesis, host and pathogen genomic variation, and host immune evasion mechanisms to identification of potential diagnostic markers and vaccine targets. High throughput genomics data generated from pathogens and animal models can be combined with host genomics and patients' health records to give advice on treatment options as well as potential drug and vaccine interactions. However, despite accounting for the highest burden of infectious diseases, Africa has the lowest research output on infectious disease genomics. Here we review the contributions of genomics and bioinformatics to the management of infectious diseases of serious public health concern in Africa including tuberculosis (TB), dengue fever, malaria and filariasis. Furthermore, we discuss how genomics and bioinformatics can be applied to identify drug and vaccine targets. We conclude by identifying challenges to genomics research in Africa and highlighting how these can be overcome where possible.},
  file = {/Users/christian/Zotero/storage/ZEGTKG8F/Bah et al. - 2018 - Highlights on the Application of Genomics and Bioi.pdf}
}

@article{BascoRingwald2007,
  title = {Molecular Epidemiology of Malaria in {{Cameroon}}. {{XXIV}}. {{Trends}} of in Vitro Antimalarial Drug Responses in {{Yaounde}}, {{Cameroon}}},
  author = {Basco, Leonardo K. and Ringwald, Pascal},
  year = {2007},
  month = jan,
  journal = {The American Journal of Tropical Medicine and Hygiene},
  volume = {76},
  number = {1},
  pages = {20--26},
  issn = {0002-9637},
  abstract = {In vitro response to chloroquine, monodesethylamodiaquine, mefloquine, lumefantrine, and dihydroartemisinin was assessed by the radioisotopic microtest in Yaound\'e, Cameroon, during 2000-2004 and compared with our previous data obtained during 1996-1999. Based on the cut-off value of 100 nmol/L, 36.3\% of isolates were chloroquine-susceptible (N = 175; geometric mean IC(50), 40.3 nmol/L) and 63.7\% were chloroquine-resistant (N = 307; geometric mean IC(50), 211 nmol/L). There was no significant difference (P {$>$} 0.05) in the mean IC(50)s from 1996 to 2004, but a significant linear trend (P {$<$} 0.05) toward an increased proportion of chloroquine-resistant isolates was observed from 1996 (49\%) to 2004 (69\%). All chloroquine-susceptible isolates and most chloroquine-resistant isolates were susceptible to monodesethylamodiaquine (i.e., IC(50) {$<$} 60 nmol/L). Despite the positive correlation between chloroquine and monodesethylamodiaquine (r = 0.739, P {$<$} 0.05), the IC(50)s for monodesethylamodiaquine remained stable during 1997-2004, with no increase in the proportion of monodesethylamodiaquine-resistant isolates. Mefloquine, lumefantrine, and dihydroartemisinin were equally active against the chloroquine-susceptible and chloroquine-resistant parasites. The responses to these three drugs were positively correlated, and a significant decrease (P {$<$} 0.05) in the mean IC(50)s was observed during the study period compared with our earlier data in 1997-1999, probably because of their inverse relationship with chloroquine response. The in vitro results were in general agreement with the in vivo response to chloroquine and amodiaquine. In vitro drug susceptibility assay is a useful, complementary laboratory tool for determining the trend of response to drugs for which there is still no established molecular marker and may serve as an early warning system for emerging drug resistance.},
  langid = {english},
  pmid = {17255223},
  keywords = {Animals,Antimalarials,Cameroon,Drug Resistance; Multiple,Humans,Malaria,Molecular Epidemiology,Plasmodium}
}

@book{bertsekasConstrainedOptimizationLagrange2014,
  title = {Constrained Optimization and {{Lagrange}} Multiplier Methods},
  author = {Bertsekas, Dimitri P},
  year = {2014},
  publisher = {{Academic press}}
}

@article{BrowningBrowning2011,
  title = {Haplotype Phasing: {{Existing}} Methods and New Developments},
  shorttitle = {Haplotype Phasing},
  author = {Browning, Sharon R. and Browning, Brian L.},
  year = {2011},
  month = sep,
  journal = {Nature Reviews. Genetics},
  volume = {12},
  number = {10},
  pages = {703--714},
  issn = {1471-0056},
  doi = {10.1038/nrg3054},
  abstract = {Determination of haplotype phase is increasingly important as we enter the era of large-scale sequencing because many of its applications, such as imputing low frequency variants and characterizing the relationship between genetic variation and disease susceptibility, are particularly relevant to sequence data. Haplotype phase can be generated through laboratory-based experimental methods, or it can be estimated with computational approaches. We assess the haplotype phasing methods that are available, with particular focus on statistical methods, and discuss practical aspects of their application. We also describe recent developments that may transform this field, particularly the use of identity-by-descent for computational phasing.},
  pmcid = {PMC3217888},
  pmid = {21921926},
  keywords = {Base Sequence,Computational Biology,Data Collection,Databases; Genetic,Genome-Wide Association Study,Haplotypes,High-Throughput Nucleotide Sequencing,Humans,Molecular Sequence Annotation,Polymorphism; Single Nucleotide},
  file = {/Users/christian/Zotero/storage/5D62R6IJ/Browning and Browning - 2011 - Haplotype phasing Existing methods and new develo.pdf}
}

@article{Burdicketal2006,
  title = {In Silico Method for Inferring Genotypes in Pedigrees},
  author = {Burdick, Joshua T. and Chen, Wei-Min and Abecasis, Gon{\c c}alo R. and Cheung, Vivian G.},
  year = {2006},
  month = sep,
  journal = {Nature Genetics},
  volume = {38},
  number = {9},
  pages = {1002--1004},
  publisher = {{Nature Publishing Group}},
  issn = {1546-1718},
  doi = {10.1038/ng1863},
  abstract = {Our genotype inference method combines sparse marker data from a linkage scan and high-resolution SNP genotypes for several individuals to infer genotypes for related individuals. We illustrate the method's utility by inferring over 53 million SNP genotypes for 78 children in the Centre d'Etude du Polymorphisme Humain families. The method can be used to obtain high-density genotypes in different family structures, including nuclear families commonly used in complex disease gene mapping studies.},
  copyright = {2006 Nature Publishing Group},
  langid = {english},
  keywords = {Agriculture,Animal Genetics and Genomics,Biomedicine,Cancer Research,Gene Function,general,Human Genetics},
  file = {/Users/christian/Zotero/storage/MK7LBY8N/Burdick et al. - 2006 - In silico method for inferring genotypes in pedigr.pdf;/Users/christian/Zotero/storage/4KV6QJ45/ng1863.html}
}

@article{Cazesetal1999,
  title = {Principles of {{Population Genetics}}},
  author = {Cazes, Marie-Helene and Hartl, Daniel and Clark, Andrew},
  year = {1999},
  journal = {Population (French Edition)},
  issn = {00324663},
  doi = {10.2307/1534724}
}

@article{Changetal2017,
  title = {{{THE REAL McCOIL}}: {{A}} Method for the Concurrent Estimation of the Complexity of Infection and {{SNP}} Allele Frequency for Malaria Parasites},
  shorttitle = {{{THE REAL McCOIL}}},
  author = {Chang, Hsiao-Han and Worby, Colin J. and Yeka, Adoke and Nankabirwa, Joaniter and Kamya, Moses R. and Staedke, Sarah G. and Dorsey, Grant and Murphy, Maxwell and Neafsey, Daniel E. and Jeffreys, Anna E. and Hubbart, Christina and Rockett, Kirk A. and Amato, Roberto and Kwiatkowski, Dominic P. and Buckee, Caroline O. and Greenhouse, Bryan},
  year = {2017},
  month = jan,
  journal = {PLOS Computational Biology},
  volume = {13},
  number = {1},
  pages = {e1005348},
  publisher = {{Public Library of Science}},
  issn = {1553-7358},
  doi = {10.1371/journal.pcbi.1005348},
  abstract = {As many malaria-endemic countries move towards elimination of Plasmodium falciparum, the most virulent human malaria parasite, effective tools for monitoring malaria epidemiology are urgent priorities. P. falciparum population genetic approaches offer promising tools for understanding transmission and spread of the disease, but a high prevalence of multi-clone or polygenomic infections can render estimation of even the most basic parameters, such as allele frequencies, challenging. A previous method, COIL, was developed to estimate complexity of infection (COI) from single nucleotide polymorphism (SNP) data, but relies on monogenomic infections to estimate allele frequencies or requires external allele frequency data which may not available. Estimates limited to monogenomic infections may not be representative, however, and when the average COI is high, they can be difficult or impossible to obtain. Therefore, we developed THE REAL McCOIL, Turning HEterozygous SNP data into Robust Estimates of ALelle frequency, via Markov chain Monte Carlo, and Complexity Of Infection using Likelihood, to incorporate polygenomic samples and simultaneously estimate allele frequency and COI. This approach was tested via simulations then applied to SNP data from cross-sectional surveys performed in three Ugandan sites with varying malaria transmission. We show that THE REAL McCOIL consistently outperforms COIL on simulated data, particularly when most infections are polygenomic. Using field data we show that, unlike with COIL, we can distinguish epidemiologically relevant differences in COI between and within these sites. Surprisingly, for example, we estimated high average COI in a peri-urban subregion with lower transmission intensity, suggesting that many of these cases were imported from surrounding regions with higher transmission intensity. THE REAL McCOIL therefore provides a robust tool for understanding the molecular epidemiology of malaria across transmission settings.},
  langid = {english},
  keywords = {Alleles,Genotyping,Heterozygosity,Malaria,Malarial parasites,Parasitic diseases,Population genetics,Single nucleotide polymorphisms},
  file = {/Users/christian/Zotero/storage/XQSVTILH/Chang et al. - 2017 - THE REAL McCOIL A method for the concurrent estim.pdf;/Users/christian/Zotero/storage/QWAQ9JU7/article.html}
}

@article{ChenGupta2010,
  title = {{{EM Demystified}}: {{An Expectation-Maximization Tutorial}}},
  author = {Chen, Yihua and Gupta, Maya R},
  year = {2010}
}

@article{Chesleyetal2017,
  title = {Advances in {{Public Health Surveillance}} and {{Information Dissemination}} at the {{Centers}} for {{Disease Control}} and {{Prevention}}},
  author = {Richards, Chesley L. and Iademarco, Michael F. and Atkinson, Delton and Pinner, Robert W. and Yoon, Paula and Mac Kenzie, William R. and Lee, Brian and Qualters, Judith R. and Frieden, Thomas R.},
  year = {2017},
  month = jun,
  journal = {Public Health Reports},
  volume = {132},
  number = {4},
  pages = {403--410},
  issn = {0033-3549},
  doi = {10.1177/0033354917709542},
  pmcid = {PMC5507423},
  pmid = {28609194},
  file = {/Users/christian/Zotero/storage/UEEAIHCT/Richards et al. - 2017 - Advances in Public Health Surveillance and Informa.pdf}
}

@article{Danielsetal2008,
  title = {A General {{SNP-based}} Molecular Barcode for {{Plasmodium}} Falciparum Identification and Tracking},
  author = {Daniels, Rachel and Volkman, Sarah K and Milner, Danny A and Mahesh, Nira and Neafsey, Daniel E and Park, Daniel J and Rosen, David and Angelino, Elaine and Sabeti, Pardis C and Wirth, Dyann F and others},
  year = {2008},
  journal = {Malaria journal},
  volume = {7},
  number = {1},
  pages = {223},
  publisher = {{Springer}}
}

@article{Dempsteretal1977,
  title = {Maximum {{Likelihood}} from {{Incomplete Data Via}} the {{EM Algorithm}}},
  author = {Dempster, A P and Laird, N M and Rubin, D B},
  year = {1977},
  journal = {Journal of the Royal Statistical Society: Series B (Methodological)},
  doi = {10.1111/j.2517-6161.1977.tb01600.x}
}

@misc{DragulescuArendt2020,
  title = {Xlsx: {{Read}}, {{Write}}, {{Format Excel}} 2007 and {{Excel}} 97/2000/{{XP}}/2003 {{Files}}},
  shorttitle = {Xlsx},
  author = {Dragulescu, Adrian and Arendt, Cole},
  year = {2020},
  month = nov,
  abstract = {Provide R functions to read/write/format Excel 2007 and Excel 97/2000/XP/2003 file formats.},
  copyright = {GPL-3}
}

@article{DruetGeorges2010,
  title = {A Hidden Markov Model Combining Linkage and Linkage Disequilibrium Information for Haplotype Reconstruction and Quantitative Trait Locus Fine Mapping},
  author = {Druet, Tom and Georges, Michel},
  year = {2010},
  month = mar,
  journal = {Genetics},
  volume = {184},
  number = {3},
  pages = {789--798},
  issn = {1943-2631},
  doi = {10.1534/genetics.109.108431},
  abstract = {Faithful reconstruction of haplotypes from diploid marker data (phasing) is important for many kinds of genetic analyses, including mapping of trait loci, prediction of genomic breeding values, and identification of signatures of selection. In human genetics, phasing most often exploits population information (linkage disequilibrium), while in animal genetics the primary source of information is familial (Mendelian segregation and linkage). We herein develop and evaluate a method that simultaneously exploits both sources of information. It builds on hidden Markov models that were initially developed to exploit population information only. We demonstrate that the approach improves the accuracy of allele phasing as well as imputation of missing genotypes. Reconstructed haplotypes are assigned to hidden states that are shown to correspond to clusters of genealogically related chromosomes. We show that these cluster states can directly be used to fine map QTL. The method is computationally effective at handling large data sets based on high-density SNP panels.},
  langid = {english},
  pmcid = {PMC2845346},
  pmid = {20008575},
  keywords = {Chromosome Mapping,Female,Humans,Linkage Disequilibrium,Male,Markov Chains,Models; Genetic,Polymorphism; Single Nucleotide,Quantitative Trait Loci},
  file = {/Users/christian/Zotero/storage/2FAYUCK8/Druet and Georges - 2010 - A hidden markov model combining linkage and linkag.pdf;/Users/christian/Zotero/storage/TFA34B89/6062939.html}
}

@article{Earlandetal2019,
  title = {Impact of {{Multiplicity}} of {{Plasmodium}} Falciparum {{Infection}} on {{Clinical Disease}} in {{Malawi}}},
  author = {Earland, Dominique and Buchwald, Andrea G. and Sixpence, Alick and Chimenya, Mabvuto and Damson, Milius and Seydel, Karl B. and Mathanga, Don P. and Taylor, Terrie E. and Laufer, Miriam K.},
  year = {2019},
  month = aug,
  journal = {The American Journal of Tropical Medicine and Hygiene},
  volume = {101},
  number = {2},
  pages = {412--415},
  issn = {0002-9637},
  doi = {10.4269/ajtmh.19-0093},
  abstract = {Multiplicity of infection (MOI), the number of unique Plasmodium falciparum parasite genotypes found in one infected individual, may contribute to the development of clinical malaria disease. However, the independent contribution of MOI and parasite density to clinical disease has not been well characterized. We conducted a two-year longitudinal cohort study of adults and children in a high-transmission setting in Malawi to test the hypothesis that increased MOI was independently associated with clinical disease, after accounting for parasite density. Of 1,062 episodes of infection, 477 (44.9\%) were associated with symptoms. After controlling for repeated measures within an individual, key demographic factors, and parasite density, there was no association between MOI and clinical disease (OR = 1.02, 95\% CI: 0.70\textendash 1.51). Although the limited ability to discern MOI in low-density asymptomatic infections may have impacted our results, we conclude that MOI is not an independent risk factor for clinical disease.},
  pmcid = {PMC6685583},
  pmid = {31219007}
}

@article{ExcoffierSlatkin1995,
  title = {Maximum-Likelihood Estimation of Molecular Haplotype Frequencies in a Diploid Population},
  author = {Excoffier, L. and Slatkin, M.},
  year = {1995},
  month = sep,
  journal = {Molecular Biology and Evolution},
  volume = {12},
  number = {5},
  pages = {921--927},
  issn = {0737-4038},
  doi = {10.1093/oxfordjournals.molbev.a040269},
  abstract = {Molecular techniques allow the survey of a large number of linked polymorphic loci in random samples from diploid populations. However, the gametic phase of haplotypes is usually unknown when diploid individuals are heterozygous at more than one locus. To overcome this difficulty, we implement an expectation-maximization (EM) algorithm leading to maximum-likelihood estimates of molecular haplotype frequencies under the assumption of Hardy-Weinberg proportions. The performance of the algorithm is evaluated for simulated data representing both DNA sequences and highly polymorphic loci with different levels of recombination. As expected, the EM algorithm is found to perform best for large samples, regardless of recombination rates among loci. To ensure finding the global maximum likelihood estimate, the EM algorithm should be started from several initial conditions. The present approach appears to be useful for the analysis of nuclear DNA sequences or highly variable loci. Although the algorithm, in principle, can accommodate an arbitrary number of loci, there are practical limitations because the computing time grows exponentially with the number of polymorphic loci. Although the algorithm, in principle, can accommodate an arbitrary number of loci, there are practical limitations because the computing time grows exponentially with the number of polymorphic loci.},
  langid = {english},
  pmid = {7476138},
  keywords = {Algorithms,Animals,Diploidy,Gene Frequency,Genetic,Genetic Linkage,genetics,Haplotypes,Humans,Mathematics,Models,Models; Genetic,Models; Statistical,Monte Carlo Method,Probability,Regression Analysis,Statistical},
  file = {/Users/christian/Zotero/storage/IVS3USFL/Excoffier and Slatkin - 1995 - Maximum-likelihood estimation of molecular haploty.pdf}
}

@article{Folaetal2020,
  title = {{{SNP}} Barcodes Provide Higher Resolution than Microsatellite Markers to Measure {{Plasmodium}} Vivax Population Genetics},
  author = {Fola, Abebe A and Kattenberg, Eline and Razook, Zahra and {Lautu-Gumal}, Dulcie and Lee, Stuart and Mehra, Somya and Bahlo, Melanie and Kazura, James and Robinson, Leanne J and Laman, Moses and Mueller, Ivo and Barry, Alyssa E},
  year = {2020},
  journal = {Malaria Journal},
  volume = {19},
  number = {1},
  pages = {375},
  issn = {1475-2875},
  doi = {10.1186/s12936-020-03440-0},
  abstract = {Genomic surveillance of malaria parasite populations has the potential to inform control strategies and to monitor the impact of interventions. Barcodes comprising large numbers of single nucleotide polymorphism (SNP) markers are accurate and efficient genotyping tools, however may need to be tailored to specific malaria transmission settings, since `universal' barcodes can lack resolution at the local scale. A SNP barcode was developed that captures the diversity and structure of Plasmodium vivax populations of Papua New Guinea (PNG) for research and surveillance.},
  file = {/Users/christian/Zotero/storage/IG2Y8PZ6/Fola et al. - 2020 - SNP barcodes provide higher resolution than micros.pdf}
}

@article{Friedrichetal2016,
  title = {Complexity of {{Infection}} and {{Genetic Diversity}} in {{Cambodian Plasmodium}} Vivax},
  author = {Friedrich, Lindsey R. and Popovici, Jean and Kim, Saorin and Dysoley, Lek and Zimmerman, Peter A. and Menard, Didier and Serre, David},
  year = {2016},
  month = mar,
  journal = {PLOS Neglected Tropical Diseases},
  volume = {10},
  number = {3},
  pages = {e0004526},
  publisher = {{Public Library of Science}},
  issn = {1935-2735},
  doi = {10.1371/journal.pntd.0004526},
  abstract = {Background Plasmodium vivax is the most widely distributed human malaria parasite with 2.9 billion people living in endemic areas. Despite intensive malaria control efforts, the proportion of cases attributed to P. vivax is increasing in many countries. Genetic analyses of the parasite population and its dynamics could provide an assessment of the efficacy of control efforts, but, unfortunately, these studies are limited in P. vivax by the lack of informative markers and high-throughput genotyping methods. Methodology/Principal Findings We developed a sequencing-based assay to simultaneously genotype more than 100 SNPs and applied this approach to \textasciitilde 500 P. vivax-infected individuals recruited across nine locations in Cambodia between 2004 and 2013. Our analyses showed that the vast majority of infections are polyclonal (92\%) and that P. vivax displays high genetic diversity in Cambodia without apparent geographic stratification. Interestingly, our analyses also revealed that the proportion of monoclonal infections significantly increased between 2004 and 2013, possibly suggesting that malaria control strategies in Cambodia may be successfully affecting the parasite population. Conclusions/Significance Our findings demonstrate that this high-throughput genotyping assay is efficient in characterizing P. vivax diversity and can provide valuable insights to assess the efficacy of malaria elimination programs or to monitor the spread of specific parasites.},
  langid = {english},
  keywords = {Cambodia,Cloning,Genotyping,Parasitic diseases,Plasmodium,Polymerase chain reaction,Population genetics,Single nucleotide polymorphisms},
  file = {/Users/christian/Zotero/storage/MAZ5R98J/Friedrich et al. - 2016 - Complexity of Infection and Genetic Diversity in C.pdf;/Users/christian/Zotero/storage/EPPXNKNC/article.html}
}

@article{Galinskyetal2015,
  title = {{{COIL}}: A Methodology for Evaluating Malarial Complexity of Infection Using Likelihood from Single Nucleotide Polymorphism Data},
  shorttitle = {{{COIL}}},
  author = {Galinsky, Kevin and Valim, Clarissa and Salmier, Arielle and {de Thoisy}, Benoit and Musset, Lise and Legrand, Eric and Faust, Aubrey and Baniecki, Mary Lynn and Ndiaye, Daouda and Daniels, Rachel F. and Hartl, Daniel L. and Sabeti, Pardis C. and Wirth, Dyann F. and Volkman, Sarah K. and Neafsey, Daniel E.},
  year = {2015},
  month = jan,
  journal = {Malaria Journal},
  volume = {14},
  number = {1},
  pages = {4},
  issn = {1475-2875},
  doi = {10.1186/1475-2875-14-4},
  abstract = {Complex malaria infections are defined as those containing more than one genetically distinct lineage of Plasmodium parasite. Complexity of infection (COI) is a useful parameter to estimate from patient blood samples because it is associated with clinical outcome, epidemiology and disease transmission rate. This manuscript describes a method for estimating COI using likelihood, called COIL, from a panel of bi-allelic genotyping assays.},
  keywords = {Barcode,Complexity of infection,falciparum,Genotype,Likelihood,Malaria,Multiplicity of infection,Plasmodium,SNP,vivax},
  file = {/Users/christian/Zotero/storage/RVC6UYPM/Galinsky et al. - 2015 - COIL a methodology for evaluating malarial comple.pdf;/Users/christian/Zotero/storage/A6G2AM9H/1475-2875-14-4.html}
}

@inproceedings{GallupSachs2001,
  title = {The Economic Burden of Malaria},
  booktitle = {American {{Journal}} of {{Tropical Medicine}} and {{Hygiene}}},
  author = {Gallup, J L and Sachs, J D},
  year = {2001},
  issn = {00029637},
  doi = {10.4269/ajtmh.2001.64.85},
  pmid = {11425181}
}

@article{Gwinnetal2017,
  title = {Integrating {{Advanced Molecular Technologies}} into {{Public Health}}},
  author = {Gwinn, Marta and MacCannell, Duncan R. and Khabbaz, Rima F.},
  year = {2017},
  month = mar,
  journal = {Journal of Clinical Microbiology},
  volume = {55},
  number = {3},
  pages = {703--714},
  issn = {0095-1137},
  doi = {10.1128/JCM.01967-16},
  abstract = {Advances in laboratory and information technologies are transforming public health microbiology. High-throughput genome sequencing and bioinformatics are enhancing our ability to investigate and control outbreaks, detect emerging infectious diseases, develop vaccines, and combat antimicrobial resistance, all with increased accuracy, timeliness, and efficiency. The Advanced Molecular Detection (AMD) initiative has allowed the Centers for Disease Control and Prevention (CDC) to provide leadership and coordination in integrating new technologies into routine practice throughout the U.S. public health laboratory system. Collaboration and partnerships are the key to navigating this transition and to leveraging the next generation of methods and tools most effectively for public health.},
  pmcid = {PMC5328438},
  pmid = {28031438},
  file = {/Users/christian/Zotero/storage/8MZE43WE/Gwinn et al. - 2017 - Integrating Advanced Molecular Technologies into P.pdf}
}

@inproceedings{HalperinHazan2006,
  title = {{{HAPLOFREQ}} - {{Estimating}} Haplotype Frequencies Efficiently},
  booktitle = {Journal of {{Computational Biology}}},
  author = {Halperin, Eran and Hazan, Elad},
  year = {2006},
  issn = {10665277},
  doi = {10.1089/cmb.2006.13.481},
  keywords = {Expectation maximization,Haplotypes,Phasing,SNPs}
}

@article{Hartono2009,
  title = {Bayes Theorem},
  author = {Hartono, Pitoyo},
  year = {2009},
  journal = {Kyokai Joho Imeji Zasshi/Journal of the Institute of Image Information and Television Engineers},
  issn = {13426907},
  doi = {10.3169/itej.63.52},
  file = {/Users/christian/Zotero/storage/URP3X9ZJ/Hartono - 2009 - Bayes theorem.pdf}
}

@article{HashemiSchneider2020,
  title = {{{MLMOI}}: {{Estimating Frequencies}}, {{Prevalence}} and {{Multiplicity}} of {{Infection}}},
  shorttitle = {{{MLMOI}}},
  author = {Hashemi, Meraj and Schneider, Kristan},
  year = {2020},
  month = jan,
  journal = {CRAN},
  pages = {https://CRAN.R-project.org/package=MLMOI},
  url = {https://CRAN.R-project.org/package=MLMOI},
  abstract = {The implemented methods reach out to scientists that seek to estimate multiplicity of infection (MOI) and lineage (allele) frequencies and prevalences at molecular markers using the maximum-likelihood method described in Schneider (2018) {$<$}doi:10.1371/journal.pone.0194148{$>$}, and Schneider and Escalante (2014) {$<$}doi:10.1371/journal.pone.0097899{$>$}. Users can import data from Excel files in various formats, and perform maximum-likelihood estimation on the imported data by the package's moimle() function.},
  copyright = {GPL-3}
}

@article{HashemiSchneider2021,
  title = {Bias-Corrected Maximum-Likelihood Estimation of Multiplicity of Infection and Lineage Frequencies},
  author = {Hashemi, Meraj and Schneider, Kristan A.},
  year = {2021},
  month = dec,
  journal = {PLOS ONE},
  volume = {16},
  number = {12},
  pages = {e0261889},
  publisher = {{Public Library of Science}},
  issn = {1932-6203},
  doi = {10.1371/journal.pone.0261889},
  abstract = {Background The UN's Sustainable Development Goals are devoted to eradicate a range of infectious diseases to achieve global well-being. These efforts require monitoring disease transmission at a level that differentiates between pathogen variants at the genetic/molecular level. In fact, the advantages of genetic (molecular) measures like multiplicity of infection (MOI) over traditional metrics, e.g., R0, are being increasingly recognized. MOI refers to the presence of multiple pathogen variants within an infection due to multiple infective contacts. Maximum-likelihood (ML) methods have been proposed to derive MOI and pathogen-lineage frequencies from molecular data. However, these methods are biased. Methods and findings Based on a single molecular marker, we derive a bias-corrected ML estimator for MOI and pathogen-lineage frequencies. We further improve these estimators by heuristical adjustments that compensate shortcomings in the derivation of the bias correction, which implicitly assumes that data lies in the interior of the observational space. The finite sample properties of the different variants of the bias-corrected estimators are investigated by a systematic simulation study. In particular, we investigate the performance of the estimator in terms of bias, variance, and robustness against model violations. The corrections successfully remove bias except for extreme parameters that likely yield uninformative data, which cannot sustain accurate parameter estimation. Heuristic adjustments further improve the bias correction, particularly for small sample sizes. The bias corrections also reduce the estimators' variances, which coincide with the Cram\'er-Rao lower bound. The estimators are reasonably robust against model violations. Conclusions Applying bias corrections can substantially improve the quality of MOI estimates, particularly in areas of low as well as areas of high transmission\textemdash in both cases estimates tend to be biased. The bias-corrected estimators are (almost) unbiased and their variance coincides with the Cram\'er-Rao lower bound, suggesting that no further improvements are possible unless additional information is provided. Additional information can be obtained by combining data from several molecular markers, or by including information that allows stratifying the data into heterogeneous groups.},
  langid = {english},
  keywords = {Blood,Haplotypes,Infectious disease epidemiology,Infectious diseases,Malaria,Simulation and modeling,Skewness,Statistical distributions},
  file = {/Users/christian/Zotero/storage/T2LL4MQ5/Hashemi and Schneider - 2021 - Bias-corrected maximum-likelihood estimation of mu.pdf;/Users/christian/Zotero/storage/8V4Z235V/article.html}
}

@article{HastingsSmith2008,
  title = {{{MalHaploFreq}}: {{A}} Computer Programme for Estimating Malaria Haplotype Frequencies from Blood Samples},
  shorttitle = {{{MalHaploFreq}}},
  author = {Hastings, Ian M. and Smith, Thomas A.},
  year = {2008},
  month = jul,
  journal = {Malaria Journal},
  volume = {7},
  number = {1},
  pages = {130},
  issn = {1475-2875},
  doi = {10.1186/1475-2875-7-130},
  abstract = {Molecular markers, particularly those associated with drug resistance, are important surveillance tools that can inform policy choice. People infected with falciparum malaria often contain several genetically-distinct clones of the parasite; genotyping the patients' blood reveals whether or not the marker is present (i.e. its prevalence), but does not reveal its frequency. For example a person with four malaria clones may contain both mutant and wildtype forms of a marker but it is not possible to distinguish the relative frequencies of the mutant and wildtypes i.e. 1:3, 2:2 or 3:1.},
  keywords = {Estimate Haplotype Frequency,Haplotype Frequency,Malaria,Parasite Clone,Simulated Dataset},
  file = {/Users/christian/Zotero/storage/VJXIPWV5/Hastings and Smith - 2008 - MalHaploFreq A computer programme for estimating .pdf;/Users/christian/Zotero/storage/UHIRISQZ/1475-2875-7-130.html}
}

@article{HawleyKidd1995,
  title = {{{HAPLO}}: A Program Using the {{EM}} Algorithm to Estimate the Frequencies of Multi-Site Haplotypes},
  shorttitle = {{{HAPLO}}},
  author = {Hawley, M. E. and Kidd, K. K.},
  year = {1995 Sep-Oct},
  journal = {The Journal of Heredity},
  volume = {86},
  number = {5},
  pages = {409--411},
  issn = {0022-1503},
  doi = {10.1093/oxfordjournals.jhered.a111613},
  langid = {english},
  pmid = {7560877},
  keywords = {Algorithms,Alleles,Animals,DNA,Gene Frequency,Haplotypes,Humans,Phenotype,Probability,Software}
}

@article{HillBabiker1995,
  title = {Estimation of Numbers of Malaria Clones in Blood Samples},
  author = {Hill, W G and Babiker, H A},
  year = {1995},
  journal = {Proceedings of the Royal Society B: Biological Sciences},
  issn = {14712970},
  doi = {10.1098/rspb.1995.0203}
}

@article{Horstmann1974,
  title = {Importance of Disease Surveillance},
  author = {Horstmann, Dorothy M.},
  year = {1974},
  month = dec,
  journal = {Preventive Medicine},
  volume = {3},
  number = {4},
  pages = {436--442},
  issn = {0091-7435},
  doi = {10.1016/0091-7435(74)90003-6},
  abstract = {An effective infectious disease control activity requires current surveillance of mortality and morbidity as well as populations at risk, and the changing character of disease agents. This paper presents a discussion of detection, notifications, and the nature of serologic surveys to guide immunization and other control procedures. Surveillance should also be directed at the detection of new microbial agents, variants, or types of pathogenes recently absent or those developing resistance to commonly used drugs and antibiotics.},
  langid = {english},
  file = {/Users/christian/Zotero/storage/GHATBANN/0091743574900036.html}
}

@article{IhakaGentleman1996,
  title = {R: {{A Language}} for {{Data Analysis}} and {{Graphics}}},
  shorttitle = {R},
  author = {Ihaka, Ross and Gentleman, Robert},
  year = {1996},
  month = sep,
  journal = {Journal of Computational and Graphical Statistics},
  volume = {5},
  number = {3},
  pages = {299--314},
  publisher = {{Taylor \& Francis}},
  issn = {1061-8600},
  doi = {10.1080/10618600.1996.10474713},
  abstract = {In this article we discuss our experience designing and implementing a statistical computing language. In developing this new language, we sought to combine what we felt were useful features from two existing computer languages. We feel that the new language provides advantages in the areas of portability, computational efficiency, memory management, and scoping.},
  keywords = {Computer language,Statistical computing},
  annotation = {\_eprint: https://www.tandfonline.com/doi/pdf/10.1080/10618600.1996.10474713},
  file = {/Users/christian/Zotero/storage/VDPAUDND/10618600.1996.html}
}

@article{Jakietal2013,
  title = {Analysing Malaria Drug Trials on a Per-Individual or per-Clone Basis: A\,Comparison of Methods},
  shorttitle = {Analysing Malaria Drug Trials on a Per-Individual or per-Clone Basis},
  author = {Jaki, Thomas and Parry, Alice and Winter, Katherine and Hastings, Ian},
  year = {2013},
  month = jul,
  journal = {Statistics in Medicine},
  volume = {32},
  number = {17},
  pages = {3020--3038},
  issn = {1097-0258},
  doi = {10.1002/sim.5706},
  abstract = {There are a variety of methods used to estimate the effectiveness of antimalarial drugs in clinical trials, invariably on a per-person basis. A person, however, may have more than one malaria infection present at the time of treatment. We evaluate currently used methods for analysing malaria trials on a per-individual basis and introduce a novel method to estimate the cure rate on a per-infection (clone) basis. We used simulated and real data to highlight the differences of the various methods. We give special attention to classifying outcomes as cured, recrudescent (infections that never fully cleared) or ambiguous on the basis of genetic markers at three loci. To estimate cure rates on a per-clone basis, we used the genetic information within an individual before treatment to determine the number of clones present. We used the genetic information obtained at the time of treatment failure to classify clones as recrudescence or new infections. On the per-individual level, we find that the most accurate methods of classification label an individual as newly infected if all alleles are different at the beginning and at the time of failure and as a recrudescence if all or some alleles were the same. The most appropriate analysis method is survival analysis or alternatively for complete data/per-protocol analysis a proportion estimate that treats new infections as successes. We show that the analysis of drug effectiveness on a per-clone basis estimates the cure rate accurately and allows more detailed evaluation of the performance of the treatment.},
  langid = {english},
  pmid = {23258694},
  keywords = {Antimalarials,Biostatistics,Clinical Trials as Topic,clone,cure rate,Data Interpretation; Statistical,Databases; Factual,Genes; Protozoan,Genetic Markers,Humans,malaria,Malaria,Models; Statistical,per individual,per-clone,Plasmodium,Treatment Failure,Treatment Outcome}
}

@article{Ken-DrorHastings2016,
  title = {Markov Chain {{Monte Carlo}} and Expectation Maximization Approaches for Estimation of Haplotype Frequencies for Multiply Infected Human Blood Samples},
  author = {{Ken-Dror}, Gie and Hastings, Ian M.},
  year = {2016},
  month = aug,
  journal = {Malaria Journal},
  volume = {15},
  number = {1},
  pages = {430},
  issn = {1475-2875},
  doi = {10.1186/s12936-016-1473-5},
  abstract = {Haplotypes are important in anti-malarial drug resistance because genes encoding drug resistance may accumulate mutations at several codons in the same gene, each mutation increasing the level of drug resistance and, possibly, reducing the metabolic costs of previous mutation. Patients often have two or more haplotypes in their blood sample which may make it impossible to identify exactly which haplotypes they carry, and hence to measure the type and frequency of resistant haplotypes in the malaria population.},
  keywords = {Expectation–maximization algorithm,Haplotype reconstruction,Markov chain Monte Carlo,Multiplicity of infection,Single nucleotide polymorphisms},
  file = {/Users/christian/Zotero/storage/RJ66WMY9/Ken-Dror and Hastings - 2016 - Markov chain Monte Carlo and expectation maximizat.pdf;/Users/christian/Zotero/storage/36VENRNK/s12936-016-1473-5.html}
}

@article{KirkupYasdani2018,
  title = {Newton-{{Raphson Method}}},
  author = {Kirkup, Stephen and Yazdani, Javad},
  year = {2018}
}

@article{Koitaetal2012,
  title = {False-Negative Rapid Diagnostic Tests for Malaria and Deletion of the Histidine-Rich Repeat Region of the Hrp2 Gene},
  author = {Koita, Ousmane A. and Doumbo, Ogobara K. and Ouattara, Amed and Tall, Lalla K. and Konar{\'e}, Aoua and Diakit{\'e}, Mahamadou and Diallo, Mouctar and Sagara, Issaka and Masinde, Godfred L. and Doumbo, Safiatou N. and Dolo, Amagana and Tounkara, Anatole and Traor{\'e}, Issa and Krogstad, Donald J.},
  year = {2012},
  journal = {American Journal of Tropical Medicine and Hygiene},
  issn = {00029637},
  doi = {10.4269/ajtmh.2012.10-0665}
}

@article{Krishna2021,
  title = {Disease {{Surveillance}}: {{The Bedrock}} for {{Control}} and {{Prevention}}},
  shorttitle = {Disease {{Surveillance}}},
  author = {Krishna, Bhuvana},
  year = {2021},
  month = jul,
  journal = {Indian Journal of Critical Care Medicine : Peer-reviewed, Official Publication of Indian Society of Critical Care Medicine},
  volume = {25},
  number = {7},
  pages = {745--746},
  issn = {0972-5229},
  doi = {10.5005/jp-journals-10071-23908},
  abstract = {How to cite this article: Krishna B. Disease Surveillance: The Bedrock for Control and Prevention. Indian J Crit Care Med 2021;25(7):745\textendash 746.},
  pmcid = {PMC8286382},
  pmid = {34316164},
  file = {/Users/christian/Zotero/storage/5PURXIST/Krishna - 2021 - Disease Surveillance The Bedrock for Control and .pdf}
}

@article{Kuketal2013,
  title = {An {{EM}} Algorithm Based on an Internal List for Estimating Haplotype Distributions of Rare Variants from Pooled Genotype Data},
  author = {Kuk, Anthony YC and Li, Xiang and Xu, Jinfeng},
  year = {2013},
  month = sep,
  journal = {BMC Genetics},
  volume = {14},
  number = {1},
  pages = {82},
  issn = {1471-2156},
  doi = {10.1186/1471-2156-14-82},
  abstract = {Pooling is a cost effective way to collect data for genetic association studies, particularly for rare genetic variants. It is of interest to estimate the haplotype frequencies, which contain more information than single locus statistics. By viewing the pooled genotype data as incomplete data, the expectation-maximization (EM) algorithm is the natural algorithm to use, but it is computationally intensive. A recent proposal to reduce the computational burden is to make use of database information to form a list of frequently occurring haplotypes, and to restrict the haplotypes to come from this list only in implementing the EM algorithm. There is, however, the danger of using an incorrect list, and there may not be enough database information to form a list externally in some applications.},
  keywords = {Collapsed data,EM algorithm,Haplotype frequency estimation,Haplotype list,Pooled genotype data,Rare variants},
  file = {/Users/christian/Zotero/storage/6C89Q9RC/Kuk et al. - 2013 - An EM algorithm based on an internal list for esti.pdf;/Users/christian/Zotero/storage/ZBFVDTMM/1471-2156-14-82.html}
}

@article{Lietal2007,
  title = {An {{Expectation Maximization Approach}} to {{Estimate Malaria Haplotype Frequencies}} in {{Multiply Infected Children}}},
  author = {Li, Xiaohong and Foulkes, Andrea S. and Yucel, Recai M. and Rich, Stephen M.},
  year = {2007},
  month = nov,
  journal = {Statistical Applications in Genetics and Molecular Biology},
  volume = {6},
  number = {1},
  publisher = {{De Gruyter}},
  issn = {1544-6115},
  doi = {10.2202/1544-6115.1321},
  abstract = {Characterizing genetic variability in the human pathogenic Plasmodium species, the group of parasites that cause Malaria, may have broad global health implications. Specifically, discerning the combinations of mutations that lead to viable parasites and the population level frequencies of these clonal sequences will allow for targeted vaccine development and individualized treatment choices. This presents an analytical challenge, however, since haplotypic phase (i.e. the alignment of bases on a single DNA strand) is generally unobservable in multiply infected individuals. This manuscript describes an expectation maximization (EM) approach to maximum likelihood estimation of haplotype frequencies in this missing data setting. The approach is applied to a cohort of N=341 malaria infected children in Uganda, Cameroon and Sudan to characterize regional differences. A simulation study is also presented to characterize method performance and assess sensitivity to distributional assumptions.},
  langid = {english},
  keywords = {Animals,Child,clones,Clones,expectation maximization,Expectation maximization,Gene Frequency,Genotype,haplotypes,Haplotypes,Humans,Likelihood Functions,Malaria,malaria parasite,Malaria parasite,Malaria Vaccines,Mutation,Plasmodium},
  file = {/Users/christian/Zotero/storage/B8T9AMRP/Li et al. - 2007 - An Expectation Maximization Approach to Estimate M.pdf}
}

@book{Liu2018,
  title = {Genetic {{Diversity}} and {{Disease Susceptibility}}},
  author = {Liu, Yamin},
  year = {2018},
  month = oct,
  doi = {10.5772/intechopen.72269},
  abstract = {Polymorphism or variation in DNA sequence can affect individual phenotypes such as color of skin or eyes, susceptibility to diseases, and response to drugs, vaccines, chemicals, and pathogens. Especially, the interfaces between genetics, disease susceptibility, and pharmacogenomics have recently been the subject of intense research activity. This book is a self-contained collection of valuable scholarly papers related to genetic diversity and disease susceptibility, pharmacogenomics, ongoing advances in technology, and analytic methods in this field. The book contains nine chapters that cover the three main topics of genetic polymorphism, genetic diversity, and disease susceptibility and pharmacogenomics. Hence, this book is particularly useful to academics, scientists, physicians, pharmacists, practicing researchers, and postgraduate students whose work relates to genetic polymorphisms.},
  isbn = {978-1-78984-202-9},
  langid = {english},
  file = {/Users/christian/Zotero/storage/WWDVJ2FU/6719.html}
}

@article{LoJamrozy2020,
  title = {Genomics and Epidemiological Surveillance},
  author = {Lo, Stephanie W. and Jamrozy, Dorota},
  year = {2020},
  month = sep,
  journal = {Nature Reviews Microbiology},
  volume = {18},
  number = {9},
  pages = {478--478},
  publisher = {{Nature Publishing Group}},
  issn = {1740-1534},
  doi = {10.1038/s41579-020-0421-0},
  abstract = {This month's Genome Watch highlights how genomic surveillance can provide important information for identifying and tracking emerging pathogens such as SARS-CoV-2.},
  copyright = {2020 Springer Nature Limited},
  langid = {english},
  keywords = {Infectious-disease diagnostics,Metagenomics,SARS virus},
  file = {/Users/christian/Zotero/storage/T3U68IK3/Lo and Jamrozy - 2020 - Genomics and epidemiological surveillance.pdf;/Users/christian/Zotero/storage/65UW95NR/s41579-020-0421-0.html}
}

@article{Longetal1995,
  title = {An {{E-M}} Algorithm and Testing Strategy for Multiple-Locus Haplotypes},
  author = {Long, J. C. and Williams, R. C. and Urbanek, M.},
  year = {1995},
  journal = {American Journal of Human Genetics},
  issn = {00029297},
  pmid = {7887436}
}

@article{Martensetal1995,
  title = {Potential Impact of Global Climate Change on Malaria Risk},
  author = {Martens, W J M and Niessen, L W and Rotmans, J and Jetten, T H and McMichael, A J},
  year = {1995},
  journal = {Environmental Health Perspectives},
  issn = {00916765},
  doi = {10.1289/ehp.95103458},
  keywords = {Climate change,Disability-adjusted life years,Integrated modeling approach,Malaria},
  file = {/Users/christian/Zotero/storage/AVDS8H6V/Martens et al. - 1995 - Potential impact of global climate change on malar.pdf}
}

@article{Mbendaetal2014,
  title = {Does Malaria Epidemiology Project {{Cameroon}} as '{{Africa}} in Miniature'?},
  author = {Mbenda, Huguette Gaelle Ngassa and Awasthi, Gauri and Singh, Poonam K. and Gouado, Inocent and Das, Aparup},
  year = {2014},
  month = sep,
  journal = {Journal of Biosciences},
  volume = {39},
  number = {4},
  pages = {727--738},
  issn = {0973-7138},
  doi = {10.1007/s12038-014-9451-y},
  abstract = {Cameroon, a west-central African country with a \textasciitilde{} 20 million population, is commonly regarded as 'Africa in miniature' due to the extensive biological and cultural diversities of whole Africa being present in a single-country setting. This country is inhabited by ancestral human lineages in unique eco-climatic conditions and diverse topography. Over 90 percent Cameroonians are at risk of malaria infection, and \textasciitilde{} 41 percent have at least one episode of malaria each year. Historically, the rate of malaria infection in Cameroon has fluctuated over the years; the number of cases was about 2 million in 2010 and 2011. The Cameroonian malaria control programme faces an uphill task due to high prevalence of multidrug-resistant parasites and insecticide-resistant malaria vectors. Above all, continued human migration from the rural to urban areas as well as population exchange with adjoining countries, high rate of ecological instabilities caused by deforestation, poor housing, lack of proper sanitation and drainage system might have resulted in the recent increase in incidences of malaria and other vector-borne diseases in Cameroon. The available data on eco-environmental variability and intricate malaria epidemiology in Cameroon reflect the situation in the whole of Africa, and warrant the need for in-depth study by using modern surveillance tools for meaningful basic understanding of the malaria triangle (host-parasite-vector-environment).},
  langid = {english},
  pmid = {25116627},
  keywords = {Animals,Cameroon,Climate,Disease Susceptibility,Drug Resistance,Ecosystem,Geography,Humans,Insect Vectors,Malaria,Mosquito Control,Plasmodium,Species Specificity}
}

@article{McCollumetal2008,
  title = {Hitchhiking and {{Selective Sweeps}} of {{Plasmodium}} Falciparum {{Sulfadoxine}} and {{Pyrimethamine Resistance Alleles}} in a {{Population}} from {{Central Africa}}},
  author = {McCollum, Andrea M. and Basco, Leonardo K. and Tahar, Rachida and Udhayakumar, Venkatachalam and Escalante, Ananias A.},
  year = {2008},
  month = nov,
  journal = {Antimicrobial Agents and Chemotherapy},
  volume = {52},
  number = {11},
  pages = {4089--4097},
  issn = {0066-4804},
  doi = {10.1128/AAC.00623-08},
  abstract = {Sulfadoxine-pyrimethamine (SP) resistance in Plasmodium falciparum is encoded by a number of mutations in the dihydrofolate reductase (dhfr) and dihydropteroate synthetase (dhps) genes. Here, we have characterized point mutations in dhfr and dhps and microsatellite loci around dhfr on chromosome 4 and dhps on chromosome 8 as well as neutral markers on chromosomes 2 and 3 in 332 samples from Yaound\'e, Cameroon. The triple mutant dhfr haplotype that originated in Southeast Asia is the most predominant in this sample set, but we also find additional independent haplotypes at low frequency and an incipient process of genetic differentiation among alleles of Southeast Asian origin. As reported for other African populations, we find evidence of a selective sweep for resistant dhfr mutants in this Cameroonian population due to drug selection. Although we find evidence for a selective sweep in dhps mutants associated with SP resistance, the dynamics of dhps mutants appear different than those observed for dhfr mutants. Overall, our results yield support for the use of microsatellite markers to track resistant parasites; however, the detection of resistant dhfr alleles in low frequency, the evidence of divergence among dhfr alleles that share a common evolutionary origin, and the distinct dynamics of resistant dhps alleles emphasize the importance of comprehensive, population-based investigations to evaluate the effects of drug selection on parasite populations.},
  pmcid = {PMC2573158},
  pmid = {18765692},
  file = {/Users/christian/Zotero/storage/PLVNV4YF/McCollum et al. - 2008 - Hitchhiking and Selective Sweeps of Plasmodium fal.pdf}
}

@article{McCollumetal2012,
  title = {Differences in Selective Pressure on Dhps and Dhfr Drug Resistant Mutations in Western {{Kenya}}},
  author = {McCollum, Andrea M. and Schneider, Kristan A. and Griffing, Sean M. and Zhou, Zhiyong and Kariuki, Simon and {Ter-Kuile}, Feiko and Shi, Ya Ping and Slutsker, Laurence and Lal, Altaf A. and Udhayakumar, Venkatachalam and Escalante, Ananias A.},
  year = {2012},
  month = mar,
  journal = {Malaria Journal},
  volume = {11},
  number = {1},
  pages = {77},
  issn = {1475-2875},
  doi = {10.1186/1475-2875-11-77},
  abstract = {Understanding the origin and spread of mutations associated with drug resistance, especially in the context of combination therapy, will help guide strategies to halt and prevent the emergence of resistance. Unfortunately, studies have assessed these complex processes when resistance is already highly prevalent. Even further, information on the evolutionary dynamics leading to multidrug-resistant parasites is scattered and limited to areas with low or seasonal malaria transmission. This study describes the dynamics of strong selection for mutations conferring resistance against sulphadoxine-pyrimethamine (SP), a combination therapy, in western Kenya between 1992 and 1999, just before SP became first-line therapy (1999). Importantly, the study is based on longitudinal data, which allows for a comprehensive analysis that contrasts with previous cross-sectional studies carried out in other endemic regions.},
  keywords = {Dihydrofolate Reductase,Dihydropterote synthase,Drug resistance,Malaria,Natural selection,Plasmodium,Selective sweep,Sulphadoxine-pyrimethamine},
  file = {/Users/christian/Zotero/storage/95FQLU9G/McCollum et al. - 2012 - Differences in selective pressure on dhps and dhfr.pdf;/Users/christian/Zotero/storage/2XEM4VZX/1475-2875-11-77.html}
}

@article{Miaretal2017,
  title = {A Comparison of Different Algorithms for Phasing Haplotypes Using {{Holstein}} Cattle Genotypes and Pedigree Data},
  author = {Miar, Younes and Sargolzaei, Mehdi and Schenkel, Flavio S.},
  year = {2017},
  month = apr,
  journal = {Journal of Dairy Science},
  volume = {100},
  number = {4},
  pages = {2837--2849},
  issn = {0022-0302},
  doi = {10.3168/jds.2016-11590},
  abstract = {Phasing genotypes to haplotypes is becoming increasingly important due to its applications in the study of diseases, population and evolutionary genetics, imputation, and so on. Several studies have focused on the development of computational methods that infer haplotype phase from population genotype data. The aim of this study was to compare phasing algorithms implemented in Beagle, Findhap, FImpute, Impute2, and ShapeIt2 software using 50k and 777k (HD) genotyping data. Six scenarios were considered: no-parents, sire-progeny pairs, sire-dam-progeny trios, each with and without pedigree information in Holstein cattle. Algorithms were compared with respect to their phasing accuracy and computational efficiency. In the studied population, Beagle and FImpute were more accurate than other phasing algorithms. Across scenarios, phasing accuracies for Beagle and FImpute were 99.49\textendash 99.90\% and 99.44\textendash 99.99\% for 50k, respectively, and 99.90\textendash 99.99\% and 99.87\textendash 99.99\% for HD, respectively. Generally, FImpute resulted in higher accuracy when genotypic information of at least one parent was available. In the absence of parental genotypes and pedigree information, Beagle and Impute2 (with double the default number of states) were slightly more accurate than FImpute. Findhap gave high phasing accuracy when parents' genotypes and pedigree information were available. In terms of computing time, Findhap was the fastest algorithm followed by FImpute. FImpute was 30 to 131, 87 to 786, and 353 to 1,400 times faster across scenarios than Beagle, ShapeIt2, and Impute2, respectively. In summary, FImpute and Beagle were the most accurate phasing algorithms. Moreover, the low computational requirement of FImpute makes it an attractive algorithm for phasing genotypes of large livestock populations.},
  langid = {english},
  keywords = {haplotype inference,imputation,livestock,phasing accuracy},
  file = {/Users/christian/Zotero/storage/WP5YJETR/Miar et al. - 2017 - A comparison of different algorithms for phasing h.pdf;/Users/christian/Zotero/storage/BFHGHH63/S0022030217300875.html}
}


@article{MilosSeymour2004,
  title = {Emerging Strategies and Applications of Pharmacogenomics},
  author = {Milos, Patrice M and Seymour, Albert B},
  year = {2004},
  month = nov,
  journal = {Human Genomics},
  volume = {1},
  number = {6},
  pages = {444--455},
  issn = {1473-9542},
  doi = {10.1186/1479-7364-1-6-444},
  abstract = {The rapid pace of genomic science advancements, including the completion of the human genome sequence, the extensive cataloguing of genetic variation and the acceleration of technologies to assess such variation, combined with clinical programmes with rich phenotypic data, serve as the foundation for the design and execution of pharmacogenomic studies which have an impact on the pharmaceutical pipeline from early discovery through to the marketplace. The authors discuss the required infrastructure to support pharmacogenomic studies and provide insight into the strategies and practical application to influence decision making in the pharmaceutical setting. Further, the influence of pharmacogenomics is currently affecting patient care in the oncology area and is highlighted as evident impact in the marketplace.},
  pmcid = {PMC3500198},
  pmid = {15606999},
  file = {/Users/christian/Zotero/storage/CFMGRRAR/Milos and Seymour - 2004 - Emerging strategies and applications of pharmacoge.pdf}
}

@article{NabarroTayler1998,
  title = {The "Roll Back Malaria" Campaign},
  author = {Nabarro, D. N. and Tayler, E. M.},
  year = {1998},
  month = jun,
  journal = {Science (New York, N.Y.)},
  volume = {280},
  number = {5372},
  pages = {2067--2068},
  issn = {0036-8075},
  doi = {10.1126/science.280.5372.2067},
  langid = {english},
  pmid = {9669961},
  keywords = {Africa,Developing Countries,Global Health,Government Programs,Health Education,Health Services,Humans,International Cooperation,Malaria,Private Sector,Public Sector,Research,World Health Organization}
}

@article{Narushima1982,
  title = {Principle of Inclusion-Exclusion on Partially Ordered Sets},
  author = {Narushima, Hiroshi},
  year = {1982},
  journal = {Discrete Mathematics},
  volume = {42},
  number = {2-3},
  pages = {243--250},
  publisher = {{Elsevier}}
}

@article{Neal2021,
  title = {Distribution of Clones among Hosts for the Lizard Malaria Parasite {{Plasmodium}} Mexicanum},
  author = {Neal, Allison T.},
  year = {2021},
  journal = {PeerJ},
  volume = {9},
  pages = {e12448},
  issn = {2167-8359},
  doi = {10.7717/peerj.12448},
  abstract = {BACKGROUND: Malaria parasites reproduce asexually, leading to the production of large numbers of genetically identical parasites, here termed a clonal line or clone. Infected hosts may harbor one or more clones, and the number of clones in a host is termed multiplicity of infection (MOI). Understanding the distribution of parasite clones among hosts can shed light on the processes shaping this distribution and is important for modeling MOI. Here, I determine whether the distribution of clones of the lizard malaria parasite Plasmodium mexicanum differ significantly from statistical distributions commonly used to model MOI and logical extensions of these models. METHODS: The number of clones per infection was assessed using four microsatellite loci with the maximum number of alleles at any one locus used as a simple estimate of MOI for each infection. I fit statistical models (Poisson, negative binomial, zero-inflated models) to data from four individual sites to determine a best fit model. I also simulated the number of alleles per locus using an unbiased estimate of MOI to determine whether the simple (but potentially biased) method I used to estimate MOI influenced model fit. RESULTS: The distribution of clones among hosts at individual sites differed significantly from traditional Poisson and negative binomial distributions, but not from zero-inflated modifications of these distributions. A consistent excess of two-clone infections and shortage of one-clone infections relative to all fit distributions was also observed. Any bias introduced by the simple method for estimating of MOI did not appear to qualitatively alter the results. CONCLUSIONS: The statistical distributions used to model MOI are typically zero-truncated; truncating the Poisson or zero-inflated Poisson yield the same distribution, so the reasonable fit of the zero-inflated Poisson to the data suggests that the use of the zero-truncated Poisson in modeling is adequate. The improved fit of zero-inflated distributions relative to standard distributions may suggest that only a portion of the host population is located in areas suitable for transmission even at small sites ({$<$}1~ha). Collective transmission of clones and premunition may also contribute to deviations from standard distributions.},
  langid = {english},
  pmcid = {PMC8570175},
  pmid = {34760403},
  keywords = {Malaria,Multiplicity of infection,Negative binomial,Parasite distribution,Plasmodium,Poisson,Zero-inflated negative binomial,Zero-inflated Poisson},
  file = {/Users/christian/Zotero/storage/YKP9ESRZ/Neal - 2021 - Distribution of clones among hosts for the lizard .pdf}
}

@article{Pachecoetal2016,
  title = {Multiplicity of {{Infection}} and {{Disease Severity}} in {{Plasmodium}} Vivax},
  author = {Pacheco, M. Andre{\'i}na and {Lopez-Perez}, Mary and Vallejo, Andr{\'e}s F. and Herrera, S{\'o}crates and {Ar{\'e}valo-Herrera}, Myriam and Escalante, Ananias A.},
  year = {2016},
  month = jan,
  journal = {PLOS Neglected Tropical Diseases},
  volume = {10},
  number = {1},
  pages = {e0004355},
  publisher = {{Public Library of Science}},
  issn = {1935-2735},
  doi = {10.1371/journal.pntd.0004355},
  abstract = {Background Multiplicity of infection (MOI) refers to the average number of distinct parasite genotypes concurrently infecting a patient. Although several studies have reported on MOI and the frequency of multiclonal infections in Plasmodium falciparum, there is limited data on Plasmodium vivax. Here, MOI and the frequency of multiclonal infections were studied in areas from South America where P. vivax and P. falciparum can be compared. Methodology/Principal Findings As part of a passive surveillance study, 1,328 positive malaria patients were recruited between 2011 and 2013 in low transmission areas from Colombia. Of those, there were only 38 P. vivax and 24 P. falciparum clinically complicated cases scattered throughout the time of the study. Samples from uncomplicated cases were matched in time and location with the complicated cases in order to compare the circulating genotypes for these two categories. A total of 92 P. vivax and 57 P. falciparum uncomplicated cases were randomly subsampled. All samples were genotyped by using neutral microsatellites. Plasmodium vivax showed more multiclonal infections (47.7\%) than P. falciparum (14.8\%). Population genetics and haplotype network analyses did not detect differences in the circulating genotypes between complicated and uncomplicated cases in each parasite. However, a Fisher exact test yielded a significant association between having multiclonal P. vivax infections and complicated malaria. No association was found for P. falciparum infections. Conclusion The association between multiclonal infections and disease severity in P. vivax is consistent with previous observations made in rodent malaria. The contrasting pattern between P. vivax and P. falciparum could be explained, at least in part, by the fact that P. vivax infections have lineages that were more distantly related among them than in the case of the P. falciparum multiclonal infections. Future research should address the possible role that acquired immunity and exposure may have on multiclonal infections and their association with disease severity.},
  langid = {english},
  keywords = {Genetic loci,Haplotypes,Immunity,Malaria,Malarial parasites,Parasitic diseases,Plasmodium,Population genetics},
  file = {/Users/christian/Zotero/storage/SG9ULG6J/Pacheco et al. - 2016 - Multiplicity of Infection and Disease Severity in .pdf;/Users/christian/Zotero/storage/XYTKDYKL/article.html}
}

@article{Pachecoetal2020,
  title = {Malaria in {{Venezuela}}: Changes in the Complexity of Infection Reflects the Increment in Transmission Intensity},
  shorttitle = {Malaria in {{Venezuela}}},
  author = {Pacheco, M. Andre{\'i}na and {Forero-Pe{\~n}a}, David A. and Schneider, Kristan A. and Chavero, Melynar and Gamardo, Angel and Figuera, Luisamy and Kadakia, Esha R. and Grillet, Mar{\'i}a E. and {Oliveira-Ferreira}, Joseli and Escalante, Ananias A.},
  year = {2020},
  month = may,
  journal = {Malaria Journal},
  volume = {19},
  number = {1},
  pages = {176},
  issn = {1475-2875},
  doi = {10.1186/s12936-020-03247-z},
  abstract = {Malaria incidence has reached staggering numbers in Venezuela. Commonly, Bol\'ivar State accounted for approximately 70\% of the country cases every year. Most cases cluster in the Sifontes municipality, a region characterized by an extractive economy, including gold mining. An increase in migration to Sifontes, driven by gold mining, fueled a malaria spillover to the rest of the country and the region. Here samples collected in 2018 were compared with a previous study of 2003/2004 to describe changes in the parasites population structures and the frequency of point mutations linked to anti-malarial drugs.},
  keywords = {Drug resistance genes,microsatellites,Multiplicity of infection,Pfdhfr,Pfdhps,Pfk13 gene,Plasmodium falciparum,Plasmodium vivax,Transmission intensity,Venezuela},
  file = {/Users/christian/Zotero/storage/HGT8RJDK/Pacheco et al. - 2020 - Malaria in Venezuela changes in the complexity of.pdf;/Users/christian/Zotero/storage/7M6BDTQC/s12936-020-03247-z.html}
}

@article{Pachecoetal2020ChangesFrequencies,
  title = {Changes in the Frequencies of {{Plasmodium}} Falciparum Dhps and Dhfr Drug-Resistant Mutations in Children from {{Western Kenya}} from 2005 to 2018: The Rise of {{Pfdhps S436H}}},
  shorttitle = {Changes in the Frequencies of {{Plasmodium}} Falciparum Dhps and Dhfr Drug-Resistant Mutations in Children from {{Western Kenya}} from 2005 to 2018},
  author = {Pacheco, M. Andre{\'i}na and Schneider, Kristan A. and Cheng, Qiuying and Munde, Elly O. and Ndege, Caroline and Onyango, Clinton and Raballah, Evans and Anyona, Samuel B. and Ouma, Collins and Perkins, Douglas J. and Escalante, Ananias A.},
  year = {2020},
  month = oct,
  journal = {Malaria Journal},
  volume = {19},
  number = {1},
  pages = {378},
  issn = {1475-2875},
  doi = {10.1186/s12936-020-03454-8},
  abstract = {Sulfadoxine-pyrimethamine (SP) is the only anti-malarial drug formulation approved for intermittent preventive treatment in pregnancy (IPTp). However, mutations in the Plasmodium falciparum dhfr (Pfdhfr) and dhps (Pfdhps) genes confer resistance to pyrimethamine and sulfadoxine, respectively. Here, the frequencies of SP resistance-associated mutations from 2005 to 2018 were compared in samples from Kenyan children with malaria residing in a holoendemic transmission region.},
  keywords = {Dhfr,Dhps,Drug resistance genes,k13 gene,Plasmodium falciparum,SP resistance},
  file = {/Users/christian/Zotero/storage/SK9SCXZC/Pacheco et al. - 2020 - Changes in the frequencies of Plasmodium falciparu.pdf;/Users/christian/Zotero/storage/37328BYV/s12936-020-03454-8.html}
}

@article{PaneerchelvamNorazmi2003,
  title = {Forensic {{DNA Profiling}} and {{Database}}},
  author = {Panneerchelvam, S. and Norazmi, M.N.},
  year = {2003},
  month = jul,
  journal = {The Malaysian Journal of Medical Sciences : MJMS},
  volume = {10},
  number = {2},
  pages = {20--26},
  issn = {1394-195X},
  abstract = {The incredible power of DNA technology as an identification tool had brought a tremendous change in crimnal justice . DNA data base is an information resource for the forensic DNA typing community with details on commonly used short tandem repeat (STR) DNA markers. This article discusses the essential steps in compilation of COmbined DNA Index System (CODIS) on validated polymerase chain amplified STRs and their use in crime detection.},
  pmcid = {PMC3561883},
  pmid = {23386793}
}

@article{Pavaetal2020,
  title = {Molecular Surveillance over 14 Years Confirms Reduction of {{Plasmodium}} Vivax and Falciparum Transmission after Implementation of {{Artemisinin-based}} Combination Therapy in {{Papua}}, {{Indonesia}}},
  author = {Pava, Zuleima and Puspitasari, Agatha M. and Rumaseb, Angela and Handayuni, Irene and Trianty, Leily and Utami, Retno A. S. and Tirta, Yusrifar K. and Burdam, Faustina and Kenangalem, Enny and Wirjanata, Grennady and Kho, Steven and Trimarsanto, Hidayat and Anstey, Nicholas M. and Poespoprodjo, Jeanne Rini and Noviyanti, Rintis and Price, Ric N. and Marfurt, Jutta and Auburn, Sarah},
  year = {2020},
  month = may,
  journal = {PLOS Neglected Tropical Diseases},
  volume = {14},
  number = {5},
  pages = {e0008295},
  publisher = {{Public Library of Science}},
  issn = {1935-2735},
  doi = {10.1371/journal.pntd.0008295},
  abstract = {Genetic epidemiology can provide important insights into parasite transmission that can inform public health interventions. The current study compared long-term changes in the genetic diversity and structure of co-endemic Plasmodium falciparum and P. vivax populations. The study was conducted in Papua Indonesia, where high-grade chloroquine resistance in P. falciparum and P. vivax led to a universal policy of Artemisinin-based Combination Therapy (ACT) in 2006. Microsatellite typing and population genetic analyses were undertaken on available isolates collected between 2004 and 2017 from patients with uncomplicated malaria (n = 666 P. falciparum and n = 615 P. vivax). The proportion of polyclonal P. falciparum infections fell from 28\% (38/135) before policy change (2004\textendash 2006) to 18\% (22/125) at the end of the study (2015\textendash 2017); p{$<$}0.001. Over the same period, polyclonal P. vivax infections fell from 67\% (80/119) to 35\% (33/93); p{$<$}0.001. P. falciparum strains persisted for up to 9 years compared to 3 months for P. vivax, reflecting higher rates of outbreeding in the latter. Sub-structure was observed in the P. falciparum population, but not in P. vivax, confirming different patterns of outbreeding. The P. falciparum population exhibited 4 subpopulations that changed in frequency over time. Notably, a sharp rise was observed in the frequency of a minor subpopulation (K2) in the late post-ACT period, accounting for 100\% of infections in late 2016\textendash 2017. The results confirm epidemiological evidence of reduced P. falciparum and P. vivax transmission over time. The smaller change in P. vivax population structure is consistent with greater outbreeding associated with relapsing infections and highlights the need for radical cure to reduce recurrent infections. The study emphasizes the challenge in disrupting P. vivax transmission and demonstrates the potential of molecular data to inform on the impact of public health interventions.},
  langid = {english},
  keywords = {Epidemiology,Genetic epidemiology,Infectious disease surveillance,Malaria,Parasitic diseases,Plasmodium,Population genetics,Species diversity},
  file = {/Users/christian/Zotero/storage/PB9CT8TQ/Pava et al. - 2020 - Molecular surveillance over 14 years confirms redu.pdf;/Users/christian/Zotero/storage/S43B7U2S/article.html}
}

@article{Postiglione1974,
  title = {Malaria in {{Europe}}},
  author = {Postiglione, M},
  year = {1974},
  journal = {W.H.O.REG.OFF.EUROPE},
  issn = {0002-9572},
  doi = {10.2105/ajph.28.1.97},
  file = {/Users/christian/Zotero/storage/4T67SMTG/Postiglione - 1974 - Malaria in Europe.pdf}
}

@misc{R2022,
  title = {R: {{The R Project}} for {{Statistical Computing}}},
  howpublished = {https://www.r-project.org/},
  file = {/Users/christian/Zotero/storage/YLR5HTX5/www.r-project.org.html}
}

@inproceedings{Rastasetal2005,
  title = {A {{Hidden Markov Technique}} for {{Haplotype Reconstruction}}},
  booktitle = {Algorithms in {{Bioinformatics}}},
  author = {Rastas, Pasi and Koivisto, Mikko and Mannila, Heikki and Ukkonen, Esko},
  editor = {Casadio, Rita and Myers, Gene},
  year = {2005},
  series = {Lecture {{Notes}} in {{Computer Science}}},
  pages = {140--151},
  publisher = {{Springer}},
  address = {{Berlin, Heidelberg}},
  doi = {10.1007/11557067_12},
  abstract = {We give a new algorithm for the genotype phasing problem. Our solution is based on a hidden Markov model for haplotypes. The model has a uniform structure, unlike most solutions proposed so far that model recombinations using haplotype blocks. In our model, the haplotypes can be seen as a result of iterated recombinations applied on a few founder haplotypes. We find maximum likelihood model of this type by using the EM algorithm. We show how to solve the subtleties of the EM algorithm that arise when genotypes are generated using a haplotype model. We compare our method to the well-known currently available algorithms (phase, hap, gerbil) using some standard and new datasets. Our algorithm is relatively fast and gives results that are always best or second best among the methods compared.},
  isbn = {978-3-540-31812-5},
  langid = {english},
  keywords = {Emission Probability,Haplotype Block,Haplotype Inference,Hide Data,Hide Markov Model},
  file = {/Users/christian/Zotero/storage/9GP7S6ET/Rastas et al. - 2005 - A Hidden Markov Technique for Haplotype Reconstruc.pdf}
}

@article{ringnér2009,
  title = {Law of the Unconscious Statistician},
  author = {Ringn{\'e}r, Bengt},
  year = {2009},
  journal = {Unpublished Notes, Lund University}
}

@book{Riordan2012,
  title = {Introduction to Combinatorial Analysis},
  author = {Riordan, John},
  year = {2012},
  publisher = {{Courier Corporation}}
}

@article{Rossetal2012,
  title = {Estimating the {{Numbers}} of {{Malaria Infections}} in {{Blood Samples Using High-Resolution Genotyping Data}}},
  author = {Ross, Amanda and Koepfli, Cristian and Li, Xiaohong and Schoepflin, Sonja and Siba, Peter and Mueller, Ivo and Felger, Ingrid and Smith, Thomas},
  year = {2012},
  month = aug,
  journal = {PLOS ONE},
  volume = {7},
  number = {8},
  pages = {e42496},
  publisher = {{Public Library of Science}},
  issn = {1932-6203},
  doi = {10.1371/journal.pone.0042496},
  abstract = {People living in endemic areas often habour several malaria infections at once. High-resolution genotyping can distinguish between infections by detecting the presence of different alleles at a polymorphic locus. However the number of infections may not be accurately counted since parasites from multiple infections may carry the same allele. We use simulation to determine the circumstances under which the number of observed genotypes are likely to be substantially less than the number of infections present and investigate the performance of two methods for estimating the numbers of infections from high-resolution genotyping data. The simulations suggest that the problem is not substantial in most datasets: the disparity between the mean numbers of infections and of observed genotypes was small when there was 20 or more alleles, 20 or more blood samples, a mean number of infections of 6 or less and where the frequency of the most common allele was no greater than 20\%. The issue of multiple infections carrying the same allele is unlikely to be a major component of the errors in PCR-based genotyping. Simulations also showed that, with heterogeneity in allele frequencies, the observed frequencies are not a good approximation of the true allele frequencies. The first method that we proposed to estimate the numbers of infections assumes that they are a good approximation and hence did poorly in the presence of heterogeneity. In contrast, the second method by Li et al estimates both the numbers of infections and the true allele frequencies simultaneously and produced accurate estimates of the mean number of infections.},
  langid = {english},
  keywords = {Alleles,Approximation methods,Genotyping,Malaria,Parasitic diseases,Plasmodium,Simulation and modeling,Variant genotypes},
  file = {/Users/christian/Zotero/storage/RT8975ZI/Ross et al. - 2012 - Estimating the Numbers of Malaria Infections in Bl.pdf;/Users/christian/Zotero/storage/EF2NPYYA/article.html}
}

@article{Schneider2018,
  title = {Large and Finite Sample Properties of a Maximum-Likelihood Estimator for Multiplicity of Infection},
  author = {Schneider, Kristan Alexander},
  year = {2018},
  month = apr,
  journal = {PLOS ONE},
  volume = {13},
  number = {4},
  pages = {e0194148},
  publisher = {{Public Library of Science}},
  issn = {1932-6203},
  doi = {10.1371/journal.pone.0194148},
  abstract = {Reliable measures of transmission intensities can be incorporated into metrics for monitoring disease-control interventions. Genetic (molecular) measures like multiplicity of infection (MOI) have several advantages compared with traditional measures, e.g., R0. Here, we investigate the properties of a maximum-likelihood approach to estimate MOI and pathogen-lineage frequencies. By verifying regulatory conditions, we prove asymptotical unbiasedness, consistency and efficiency of the estimator. Finite sample properties concerning bias and variance are evaluated over a comprehensive parameter range by a systematic simulation study. Moreover, the estimator's sensitivity to model violations is studied. The estimator performs well for realistic sample sizes and parameter ranges. In particular, the lineage-frequency estimates are almost unbiased independently of sample size. The MOI estimate's bias vanishes with increasing sample size, but might be substantial if sample size is too small. The estimator's variance matrix agrees well with the Cram\'er-Rao lower bound, even for small sample size. The numerical and analytical results of this study can be used for study design. This is exemplified by a malaria data set from Venezuela. It is shown how the results can be used to determine the necessary sample size to achieve certain performance goals. An implementation of the likelihood method and a simulation algorithm for study design, implemented as an R script, is available as S1 File alongside a documentation (S2 File) and example data (S3 File).},
  langid = {english},
  keywords = {Algorithms,Genetic epidemiology,Haplotypes,Infectious disease epidemiology,Malaria,Parasitic diseases,Pathogens,Simulation and modeling},
  file = {/Users/christian/Zotero/storage/G6HZAATH/Schneider - 2018 - Large and finite sample properties of a maximum-li.pdf;/Users/christian/Zotero/storage/VQ3QIYBN/article.html}
}

@incollection{Schneider2021,
  title = {Charles {{Darwin Meets Ronald Ross}}: {{A Population-Genetic Framework}} for the {{Evolutionary Dynamics}} of {{Malaria}}},
  booktitle = {Infectious {{Diseases}} and {{Our Planet}}},
  author = {Schneider, Kristan A.},
  editor = {{Teboh-Ewungkem}, Miranda I. and Ngwa, Gideon Akumah},
  year = {2021},
  pages = {149--191},
  publisher = {{Springer International Publishing}},
  address = {{Cham}},
  doi = {10.1007/978-3-030-50826-5_6},
  abstract = {Malaria is a resilient disease characterized by complex life histories of the pathogen and the vector, and still is a major threat to global development. We introduce a population-genetic framework for the evolutionary processes, exemplified but not restricted to anti-malarial drug resistance, which accurately incorporates malaria transmission. In particular, the dynamics of resistance-conferring mutations and their impact on neutral genetic variation (genetic hitchhiking) are modeled. It is shown that the processes of selection and recombination cannot be separated as in standard population-genetic models. Indeed the interplay of selection and recombination is mediated by multiplicity of infection (MOI), i.e., the number of (super-) infections within the course of the disease. Importantly, the extent of genetic hitchhiking (or, equivalently, linkage disequilibria) around resistance-conferring alleles crucially depends on MOI. The advantage of the framework is that vector dynamics and intra-host dynamics do not need to be modeled explicitly. Vector dynamics enter the model via MOI, while intra-host dynamics are subsumed by fitness parameters. Complementary models can be incorporated to elucidate the mechanisms underlying these parameters. In particular, it is shown how MOI and selection parameters can be estimated from molecular data. Furthermore, we discuss how the parasite's life history inside the host translates to evolutionary fitness. These considerations explain why anti-malarial drug-resistance evolution is faster in P. falciparum than in P. vivax.},
  isbn = {978-3-030-50826-5}
}

@article{SchneiderEscalante2014,
  title = {A {{Likelihood Approach}} to {{Estimate}} the {{Number}} of {{Co-Infections}}},
  author = {Schneider, Kristan A. and Escalante, Ananias A.},
  year = {2014},
  month = jul,
  journal = {PLOS ONE},
  volume = {9},
  number = {7},
  pages = {e97899},
  publisher = {{Public Library of Science}},
  issn = {1932-6203},
  doi = {10.1371/journal.pone.0097899},
  abstract = {The number of co-infections of a pathogen (multiplicity of infection or MOI) is a relevant parameter in epidemiology as it relates to transmission intensity. Notably, such quantities can be built into a metric in the context of disease control and prevention. Having applications to malaria in mind, we develop here a maximum-likelihood (ML) framework to estimate the quantities of interest at low computational and no additional costs to study designs or data collection. We show how the ML estimate for the quantities of interest and corresponding confidence-regions are obtained from multiple genetic loci. Assuming specifically that infections are rare and independent events, the number of infections per host follows a conditional Poisson distribution. Under this assumption, we show that a unique ML estimate for the parameter () describing MOI exists which is found by a simple recursion. Moreover, we provide explicit formulas for asymptotic confidence intervals, and show that profile-likelihood-based confidence intervals exist, which are found by a simple two-dimensional recursion. Based on the confidence intervals we provide alternative statistical tests for the MOI parameter. Finally, we illustrate the methods on three malaria data sets. The statistical framework however is not limited to malaria.},
  langid = {english},
  keywords = {Co-infections,Genetic epidemiology,Kenya,Malaria,Microsatellite loci,Parasitic diseases,Pathogens,Test statistics},
  file = {/Users/christian/Zotero/storage/2TUB6AJI/Schneider and Escalante - 2014 - A Likelihood Approach to Estimate the Number of Co.pdf;/Users/christian/Zotero/storage/ZC9ZTMYZ/article.html}
}

@article{SchneiderKim2010,
  title = {An Analytical Model for Genetic Hitchhiking in the Evolution of Antimalarial Drug Resistance},
  author = {Schneider, Kristan A. and Kim, Yuseob},
  year = {2010},
  month = sep,
  journal = {Theoretical Population Biology},
  volume = {78},
  number = {2},
  pages = {93--108},
  issn = {1096-0325},
  doi = {10.1016/j.tpb.2010.06.005},
  abstract = {We analytically study a deterministic model for the spread of drug resistance among human malaria parasites. The model incorporates all major characteristics of the complex malaria transmission cycle and accounts for the fact that only a fraction alpha of infected hosts receive drug treatment. Furthermore, the model incorporates that hosts can be co-infected. The number m of parasites co-infecting a host is either a constant or, more generally, follows a given frequency distribution. Although the model is formulated in a multilocus setup, for our results we assume that drug resistance is caused by a single locus with two alleles - a sensitive one and a resistant one. We assume that the resistant allele has a selective advantage only in treated hosts and pays metabolic costs, which causes this allele to be deleterious in untreated hosts. We provide necessary and sufficient conditions for the fixation of the resistant allele. Moreover, provided the resistant allele will sweep through the population, we derive a formula for the time until it reaches a given frequency and in particular for the time until quasi-fixation. Furthermore, we establish an analytical solution for allele frequency changes at a linked neutral biallelic locus due to the rapid increase in frequency of the resistant allele. Our solution describes a local reduction in heterozygosity among parasite chromosomes around the resistant allele, the effect commonly referred to as the hitchhiking effect, as a function of alpha and m. The result therefore allows the investigation of selective sweep patterns under specific demographic settings. We find that the hitchhiking effect is similar but different from the standard model of genetic hitchhiking that assumes random mating and homogeneous selection. In particular, the process of recombination and selection cannot be decoupled. We further explain why standard hitchhiking theory cannot be applied to drug resistance in malaria. Furthermore, we will show that a genome-wide reduction in relative heterozygosity can occur provided a fraction of hosts is infected by a single parasite haplotype. Finally, we show how to incorporate host heterogeneity, and generalize our results to this biologically more realistic case.},
  langid = {english},
  pmcid = {PMC2916054},
  pmid = {20600206},
  keywords = {Alleles,Animals,Anopheles,Antimalarials,Drug Resistance,Genetic Variation,Humans,Insect Vectors,Malaria; Falciparum,Models; Genetic,Plasmodium falciparum,Selection; Genetic},
  file = {/Users/christian/Zotero/storage/KG4TGX83/Schneider and Kim - 2010 - An analytical model for genetic hitchhiking in the.pdf}
}

@article{Simardetal2005,
  title = {Impact of Insecticide-Treated Bed Nets Implementation on the Genetic Structure of {{Anopheles}} Arabiensis in an Area of Irrigated Rice Fields in the {{Sahelian}} Region of {{Cameroon}}},
  author = {Wondji, C. and Simard, F. and Lehmann, T. and Fondjo, E. and {Sam{\`e}-Ekobo}, A. and Fontenille, D.},
  year = {2005},
  journal = {Molecular Ecology},
  volume = {14},
  number = {12},
  pages = {3683--3693},
  issn = {1365-294X},
  doi = {10.1111/j.1365-294X.2005.02699.x},
  abstract = {Variation at 12 microsatellite loci was investigated to assess the impact of the implementation of insecticide-treated bed nets (ITNs) on the genetic structure of Anopheles arabiensis in Simatou, a village surrounded by irrigated rice fields in the Sahelian area of Cameroon. The An. arabiensis population of Simatou was sampled twice before ITN implementation, and twice after. Effective population size estimates (Ne) were similar across each time point, except for the period closely following ITN introduction where a nonsignificant reduction was recorded. Hence, we believe that ITN implementation resulted in a temporary bottleneck, rapidly followed by a demographic expansion. The genetic diversity of the population was not significantly affected since different genetic parameters (allele number, observed and expected heterozygosities) remained stable. Low estimates of genetic differentiation between the populations from Simatou and Lagdo, separated by 300 km, suggested extensive gene flow among populations of An. arabiensis in the Sahelian region of Cameroon. A decrease in the susceptibility to deltamethrin was observed following ITN introduction, but no kdr mutation was detected and a metabolic resistance mechanism is probably involved. The temporary effect of ITNs on the genetic structure of An. arabiensis population suggests that, to optimize the success of any control programme of this species based on ITNs, the control area should be very large and the programme should be implemented for a long period of time.},
  langid = {english},
  keywords = {Anopheles arabiensis,Cameroon,effective population size,ITNs,malaria,microsatellite},
  annotation = {\_eprint: https://onlinelibrary.wiley.com/doi/pdf/10.1111/j.1365-294X.2005.02699.x},
  file = {/Users/christian/Zotero/storage/7LJ6KXQ9/j.1365-294X.2005.02699.html}
}

@article{Sondoetal2020,
  title = {Determinants of {{Plasmodium}} Falciparum Multiplicity of Infection and Genetic Diversity in {{Burkina Faso}}},
  author = {Sondo, Paul and Derra, Karim and Rouamba, Toussaint and Nakanabo Diallo, Seydou and Taconet, Paul and Kazienga, Adama and Ilboudo, Hamidou and Tahita, Marc Christian and Val{\'e}a, Innocent and Sorgho, Hermann and Lef{\`e}vre, Thierry and Tinto, Halidou},
  year = {2020},
  month = aug,
  journal = {Parasites \& Vectors},
  volume = {13},
  number = {1},
  pages = {427},
  issn = {1756-3305},
  doi = {10.1186/s13071-020-04302-z},
  abstract = {Investigating malaria transmission dynamics is essential to inform policy decision making. Whether multiplicity of infection (MOI) dynamic from individual infections could be a reliable malaria metric in high transmission settings with marked variation in seasons of malaria transmission has been poorly assessed. This study aimed at investigating factors driving Plasmodium falciparum MOI and genetic diversity in a hyperendemic area of Burkina Faso.},
  keywords = {Malaria,msp1,msp2,Multiplicity of infection,Plasmodium falciparum},
  file = {/Users/christian/Zotero/storage/N434EGSV/Sondo et al. - 2020 - Determinants of Plasmodium falciparum multiplicity.pdf;/Users/christian/Zotero/storage/QU49Q4K9/s13071-020-04302-z.html}
}

@article{Stephensetal2001,
  title = {A {{New Statistical Method}} for {{Haplotype Reconstruction}} from {{Population Data}}},
  author = {Stephens, Matthew and Smith, Nicholas J. and Donnelly, Peter},
  year = {2001},
  month = apr,
  journal = {American Journal of Human Genetics},
  volume = {68},
  number = {4},
  pages = {978--989},
  issn = {0002-9297},
  abstract = {Current routine genotyping methods typically do not provide haplotype information, which is essential for many analyses of fine-scale molecular-genetics data. Haplotypes can be obtained, at considerable cost, experimentally or (partially) through genotyping of additional family members. Alternatively, a statistical method can be used to infer phase and to reconstruct haplotypes. We present a new statistical method, applicable to genotype data at linked loci from a population sample, that improves substantially on current algorithms; often, error rates are reduced by {$>$}50\%, relative to its nearest competitor. Furthermore, our algorithm performs well in absolute terms, suggesting that reconstructing haplotypes experimentally or by genotyping additional family members may be an inefficient use of resources.},
  pmcid = {PMC1275651},
  pmid = {11254454},
  file = {/Users/christian/Zotero/storage/YJM34ZD2/Stephens et al. - 2001 - A New Statistical Method for Haplotype Reconstruct.pdf;/Users/christian/Zotero/storage/S3IEEZS8/S0002929707614244.html}
}

@article{Suetal2007,
  title = {Genetic Linkage and Association Analyses for Trait Mapping in {{Plasmodium}} Falciparum},
  author = {Su, Xinzhuan and Hayton, Karen and Wellems, Thomas E},
  year = {2007},
  journal = {Nature Reviews Genetics},
  volume = {8},
  number = {7},
  pages = {497--506},
  publisher = {{Nature Publishing Group}}
}

@article{Sunetal2022,
  title = {Genetic Associations of Protein-Coding Variants in Human Disease},
  author = {Sun, Benjamin B. and Kurki, Mitja I. and Foley, Christopher N. and Mechakra, Asma and Chen, Chia-Yen and Marshall, Eric and Wilk, Jemma B. and Chahine, Mohamed and Chevalier, Philippe and Christ{\'e}, Georges and Palotie, Aarno and {Mark J. Daly} and Runz, Heiko},
  year = {2022},
  month = mar,
  journal = {Nature},
  volume = {603},
  number = {7899},
  pages = {95--102},
  publisher = {{Nature Publishing Group}},
  issn = {1476-4687},
  doi = {10.1038/s41586-022-04394-w},
  abstract = {Genome-wide association studies (GWAS) have identified thousands of genetic variants linked to the risk of human disease. However, GWAS have so far remained largely underpowered in relation to identifying associations in the rare and low-frequency allelic spectrum and have lacked the resolution to trace causal mechanisms to underlying genes1. Here we combined whole-exome sequencing in 392,814 UK Biobank participants with imputed genotypes from 260,405 FinnGen participants (653,219 total individuals) to conduct association meta-analyses for 744 disease endpoints across the protein-coding allelic frequency spectrum, bridging the gap between common and rare variant studies. We identified 975 associations, with more than one-third being previously unreported. We demonstrate population-level relevance for mutations previously ascribed to causing single-gene disorders, map GWAS associations to likely causal genes, explain disease mechanisms, and systematically relate disease associations to levels of 117 biomarkers and clinical-stage drug targets. Combining sequencing and genotyping in two population biobanks enabled us to benefit from increased power to detect and explain disease associations, validate findings through replication and propose medical actionability for rare genetic variants. Our study provides a compendium of protein-coding variant associations for future insights into disease biology and drug discovery.},
  copyright = {2022 The Author(s)},
  langid = {english},
  keywords = {Diseases,Genetic association study,Genetic predisposition to disease,Genetic variation},
  file = {/Users/christian/Zotero/storage/KJPBT6L6/Sun et al. - 2022 - Genetic associations of protein-coding variants in.pdf;/Users/christian/Zotero/storage/U3WKWB53/s41586-022-04394-w.html}
}

@article{TaharBasco2007,
  title = {Molecular Epidemiology of Malaria in {{Cameroon}}. {{XXVI}}. {{Twelve-year}} in Vitro and Molecular Surveillance of Pyrimethamine Resistance and Experimental Studies to Modulate Pyrimethamine Resistance},
  author = {Tahar, Rachida and Basco, Leonardo K.},
  year = {2007},
  month = aug,
  journal = {The American Journal of Tropical Medicine and Hygiene},
  volume = {77},
  number = {2},
  pages = {221--227},
  issn = {0002-9637},
  abstract = {In vitro pyrimethamine response of Plasmodium falciparum isolates and dihydrofolate reductase (dhfr) gene sequences were analyzed in 2004-2005 and compared with our previous data. Most isolates (n = 103, all dhfr mutants) had 50\% inhibitory concentrations (IC(50)s) {$>$} or = 119 nM, and six isolates had low IC(50)s (five wild-type or mixed dhfr, 0.04-1.37 nM; one triple mutant, 6.4 nM). Of 194 isolates, only 7 had the wild-type dhfr and 187 were mutants. The results of the two methods were highly concordant and indicated a significant increase (P {$<$} 0.05) in the prevalence of mutant, pyrimethamine-resistant P. falciparum between 1994 and 2005. The addition of probenecid or sulfinpyrazone to pyrimethamine resulted in a slight-to-moderate decrease in the level of in vitro pyrimethamine resistance without rendering the parasites susceptible to pyrimethamine. Analysis of molecular markers may be useful for the long-term surveillance of antifolate-resistant malaria.},
  langid = {english},
  pmid = {17690390},
  keywords = {Adolescent,Animals,Antimalarials,Cameroon,DNA; Protozoan,Drug Resistance,Drug Therapy; Combination,Humans,Malaria; Falciparum,Molecular Epidemiology,Mutation,Parasitic Sensitivity Tests,Plasmodium falciparum,Point Mutation,Polymerase Chain Reaction,Probenecid,Pyrimethamine,Sequence Analysis; DNA,Sulfinpyrazone,Tetrahydrofolate Dehydrogenase}
}

@article{TakalaLaufer2015,
  title = {Antimalarial Drug Resistance in {{Africa}}: {{Key}} Lessons for the Future},
  author = {{Takala-Harrison}, Shannon and Laufer, Miriam K.},
  year = {2015},
  journal = {Annals of the New York Academy of Sciences},
  issn = {17496632},
  doi = {10.1111/nyas.12766},
  keywords = {Africa,Artemisinin resistance,Artemisinin-based combination therapy,Drug resistance,Malaria,Molecular epidemiology},
  file = {/Users/christian/Zotero/storage/TMCN6J8V/Takala-Harrison and Laufer - 2015 - Antimalarial drug resistance in Africa Key lesson.pdf}
}

@article{Visscheretal2017,
  title = {10 {{Years}} of {{GWAS Discovery}}: {{Biology}}, {{Function}}, and {{Translation}}},
  shorttitle = {10 {{Years}} of {{GWAS Discovery}}},
  author = {Visscher, Peter M. and Wray, Naomi R. and Zhang, Qian and Sklar, Pamela and McCarthy, Mark I. and Brown, Matthew A. and Yang, Jian},
  year = {2017},
  month = jul,
  journal = {American Journal of Human Genetics},
  volume = {101},
  number = {1},
  pages = {5--22},
  issn = {0002-9297},
  doi = {10.1016/j.ajhg.2017.06.005},
  abstract = {Application of the experimental design of genome-wide association studies (GWASs) is now 10 years old (young), and here we review the remarkable range of discoveries it has facilitated in population and complex-trait genetics, the biology of diseases, and translation toward new therapeutics. We predict the likely discoveries in the next 10 years, when GWASs will be based on millions of samples with array data imputed to a large fully sequenced reference panel and on hundreds of thousands of samples with whole-genome sequencing data.},
  pmcid = {PMC5501872},
  pmid = {28686856},
  file = {/Users/christian/Zotero/storage/XLEIY8VB/Visscher et al. - 2017 - 10 Years of GWAS Discovery Biology, Function, and.pdf}
}

@article{WHO2019,
  title = {World Malaria Report 2019},
  author = {Organization, World Health and {Others}},
  year = {2019},
  publisher = {{World Health Organization}}
}

@book{WHOReport2018,
  title = {{{WHO}} | {{The World}} Malaria Report 2018},
  author = {{WHO}},
  year = {2018},
  journal = {WHO},
  isbn = {978 92 4 156565 3},
  keywords = {malaria [subject]}
}

@article{Wiggeretal2013,
  title = {Malaria Haplotype Frequency Estimation},
  author = {Wigger, Leonore and Vogt, Julia E. and Roth, Volker},
  year = {2013},
  journal = {Statistics in Medicine},
  volume = {32},
  number = {21},
  pages = {3737--3751},
  issn = {1097-0258},
  doi = {10.1002/sim.5792},
  abstract = {We present a Bayesian approach for estimating the relative frequencies of multi-single nucleotide polymorphism (SNP) haplotypes in populations of the malaria parasite Plasmodium falciparum by using microarray SNP data from human blood samples. Each sample comes from a malaria patient and contains one or several parasite clones that may genetically differ. Samples containing multiple parasite clones with different genetic markers pose a special challenge. The situation is comparable with a polyploid organism. The data from each blood sample indicates whether the parasites in the blood carry a mutant or a wildtype allele at various selected genomic positions. If both mutant and wildtype alleles are detected at a given position in a multiply infected sample, the data indicates the presence of both alleles, but the ratio is unknown. Thus, the data only partially reveals which specific combinations of genetic markers (i.e. haplotypes across the examined SNPs) occur in distinct parasite clones. In addition, SNP data may contain errors at non-negligible rates. We use a multinomial mixture model with partially missing observations to represent this data and a Markov chain Monte Carlo method to estimate the haplotype frequencies in a population. Our approach addresses both challenges, multiple infections and data errors. Copyright \textcopyright{} 2013 John Wiley \& Sons, Ltd.},
  langid = {english},
  keywords = {Bayesian mixture model,frequency estimation,Gibbs sampling,haplotypes,malaria,multiple infection},
  annotation = {\_eprint: https://onlinelibrary.wiley.com/doi/pdf/10.1002/sim.5792},
  file = {/Users/christian/Zotero/storage/IDHJ32L3/sim.html}
}

@article{WilliamsDye1994,
  title = {Maximum Likelihood for Parasitologists},
  author = {Williams, B G and Dye, C},
  year = {1994},
  journal = {Parasitology Today},
  issn = {01694758},
  doi = {10.1016/0169-4758(94)90163-5}
}

@article{Wiser2009,
  title = {Plasmodium {{Life Cycle}}},
  author = {Wiser, Mf},
  year = {2009},
  journal = {Tulane University}
}

@article{XuDixon2019,
  title = {Genome Reconstruction and Haplotype Phasing Using Chromosome Conformation Capture Methodologies},
  author = {Xu, Zhichao and Dixon, Jesse R},
  year = {2019},
  month = dec,
  journal = {Briefings in Functional Genomics},
  volume = {19},
  number = {2},
  pages = {139--150},
  issn = {2041-2649},
  doi = {10.1093/bfgp/elz026},
  abstract = {Genomic analysis of individuals or organisms is predicated on the availability of high-quality reference and genotype information. With the rapidly dropping costs of high-throughput DNA sequencing, this is becoming readily available for diverse organisms and for increasingly large populations of individuals. Despite these advances, there are still aspects of genome sequencing that remain challenging for existing sequencing methods. This includes the generation of long-range contiguity during genome assembly, identification of structural variants in both germline and somatic tissues, the phasing of haplotypes in diploid organisms and the resolution of genome sequence for organisms derived from complex samples. These types of information are valuable for understanding the role of genome sequence and genetic variation on genome function, and numerous approaches have been developed to address them. Recently, chromosome conformation capture (3C) experiments, such as the Hi-C assay, have emerged as powerful tools to aid in these challenges for genome reconstruction. We will review the current use of Hi-C as a tool for aiding in genome sequencing, addressing the applications, strengths, limitations and potential future directions for the use of 3C data in genome analysis. We argue that unique features of Hi-C experiments make this data type a powerful tool to address challenges in genome sequencing, and that future integration of Hi-C data with alternative sequencing assays will facilitate the continuing revolution in genomic analysis and genome sequencing.},
  pmcid = {PMC7334751},
  pmid = {31875884}
}

@article{Zhangetal2001,
  title = {Comparisons of {{Two Methods}} for {{Haplotype Reconstruction}} and {{Haplotype Frequency Estimation}} from {{Population Data}}},
  author = {Zhang, Shuanglin and Pakstis, Andrew J. and Kidd, Kenneth K. and Zhao, Hongyu},
  year = {2001},
  month = oct,
  journal = {The American Journal of Human Genetics},
  volume = {69},
  number = {4},
  pages = {906--912},
  issn = {00029297},
  doi = {10.1086/323622},
  langid = {english},
  file = {/Users/christian/Zotero/storage/FM4E5B77/Zhang et al. - 2001 - Comparisons of Two Methods for Haplotype Reconstru.pdf}
}

@article{Zhongetal2018,
  title = {Molecular Approaches to Determine the Multiplicity of {{Plasmodium}} Infections},
  author = {Zhong, Daibin and Koepfli, Cristian and Cui, Liwang and Yan, Guiyun},
  year = {2018},
  month = apr,
  journal = {Malaria Journal},
  volume = {17},
  number = {1},
  pages = {172},
  issn = {1475-2875},
  doi = {10.1186/s12936-018-2322-5},
  abstract = {Multiplicity of infection (MOI), also termed complexity of infection (COI), is defined as the number of genetically distinct parasite strains co-infecting a single host, which is an important indicator of malaria epidemiology. PCR-based genotyping often underestimates MOI. Next generation sequencing technologies provide much more accurate and genome-wide characterization of polyclonal infections. However, complete haplotype characterization of multiclonal infections remains a challenge due to PCR artifacts and sequencing errors, and requires efficient computational tools. In this review, the advantages and limitations of current molecular approaches to determine multiplicity of malaria parasite infection are discussed.},
  keywords = {Amplicon ultra-deep sequencing,Malaria parasite,Molecular marker,Multiplicity of infection,Next generation sequencing,Single nucleotide polymorphism},
  file = {/Users/christian/Zotero/storage/2BGQMAJQ/Zhong et al. - 2018 - Molecular approaches to determine the multiplicity.pdf;/Users/christian/Zotero/storage/79QBB4X3/s12936-018-2322-5.html}
}

@article{Zhouetal2019,
  title = {{{CSHAP}}: Efficient Haplotype Frequency Estimation Based on Sparse Representation.},
  author = {Zhou, Yinsheng and Zhang, Han and Yang, Yaning},
  year = {2019},
  month = aug,
  journal = {Bioinformatics (Oxford, England)},
  volume = {35},
  number = {16},
  pages = {2827--2833},
  issn = {1367-4811 1367-4803},
  doi = {10.1093/bioinformatics/bty1040},
  abstract = {MOTIVATION: Estimating haplotype frequencies from genotype data plays an important role in genetic analysis. In silico methods are usually computationally involved  since phase information is not available. Due to tight linkage disequilibrium and  low recombination rates, the number of haplotypes observed in human populations is  far less than all the possibilities. This motivates us to solve the estimation  problem by maximizing the sparsity of existing haplotypes. Here, we propose a new  algorithm by applying the compressive sensing (CS) theory in the field of signal  processing, compressive sensing haplotype inference (CSHAP), to solve the sparse  representation of haplotype frequencies based on allele frequencies and  between-allele co-variances. RESULTS: Our proposed approach can handle both  individual genotype data and pooled DNA data with hundreds of loci. The CSHAP  exhibits the same accuracy compared with the state-of-the-art methods, but runs  several orders of magnitude faster. CSHAP can also handle with missing genotype data  imputations efficiently. AVAILABILITY AND IMPLEMENTATION: The CSHAP is implemented  in R, the source code and the testing datasets are available at  http://home.ustc.edu.cn/{$\sim$}zhouys/CSHAP/. SUPPLEMENTARY INFORMATION: Supplementary  data are available at Bioinformatics online.},
  copyright = {\textcopyright{} The Author(s) 2018. Published by Oxford University Press. All rights reserved. For permissions, please e-mail: journals.permissions@oup.com.},
  langid = {english},
  pmcid = {PMC6931353},
  pmid = {30590428},
  keywords = {*Algorithms,*Software,Gene Frequency,Genotype,Haplotypes,Humans,Linkage Disequilibrium,Polymorphism; Single Nucleotide},
  file = {/Users/christian/Zotero/storage/4DMDMU4I/Zhou et al. - 2019 - CSHAP efficient haplotype frequency estimation ba.pdf}
}
